# Supplementary material for: Assessing the functional coherence of modules found in multiple-evidence networks from Arabidopsis
Source: BMC Bioinformatics. 2011 May 25;12:203. doi: 10.1186/1471-2105-12-203 (PMC3118170; doi:10.1186/1471-2105-12-203)
Supplement: Additional file 2 — Integrated network in Ondex file format. Integrated network, which was used to perform the analysis for this paper. Can be viewed using Ondex frontend, available at: http://sourceforge.net/projects/ondex/files/supp/BMC_Lysenko_2011/ONDEX.zip/download [file 1471-2105-12-203-S2.GZ]

Archive with 1 entries (1 files):
- 1471-2105-12-203-S2
