# Supplementary material for: Assessing the functional coherence of modules found in multiple-evidence networks from Arabidopsis
Source: BMC Bioinformatics. 2011 May 25;12:203. doi: 10.1186/1471-2105-12-203 (PMC3118170; doi:10.1186/1471-2105-12-203)
Supplement: Additional file 2 — Integrated network in Ondex file format. Integrated network, which was used to perform the analysis for this paper. Can be viewed using Ondex frontend, available at: http://sourceforge.net/projects/ondex/files/supp/BMC_Lysenko_2011/ONDEX.zip/download [file 1471-2105-12-203-S2.GZ › 1471-2105-12-203-S2]

<?xml version='1.0' encoding='UTF-8'?><ondex:ondex xmlns:ondex="http://ondex.sourceforge.net" xmlns:xsi="http://www.w3.org/2001/XMLSchema-instance" xmlns:schemaLocation="http://ondex.sourceforge.net/ ondex.xsd"><version>1.6</version><ondexmetadata><cvs><cv><id>EC</id><fullname>EC</fullname><description>Enzyme Nomenclature Committee</description></cv><cv><id>NC_NP</id><fullname>NC_NP</fullname><description>NCBI protein sequence from REFSEQ (National Center&#xd;
for Biotechnology Information)</description></cv><cv><id>PROSITE</id><fullname>PROSITE</fullname><description>PROSITE consists of documentation entries describing&#xd;
protein domains, families and functional sites as&#xd;
well as associated patterns and profiles to identify&#xd;
them. http://www.expasy.ch/prosite</description></cv><cv><id>GO</id><fullname>GO</fullname><description>Gene Ontology</description></cv><cv><id>GO:UNIPROTKB</id><fullname>GO:UNIPROTKB</fullname><description>Collapsed CV Set</description></cv><cv><id>AC</id><fullname>AC</fullname><description>AraCyc</description></cv><cv><id>MC</id><fullname>MetaCyc</fullname><description>MetaCyc</description></cv><cv><id>RESID</id><fullname>The RESID Database of Protein Modifications</fullname><description>The RESID Database of Protein Modifications is a&#xd;
comprehensive collection of annotations and&#xd;
structures for protein modifications including&#xd;
amino-terminal, carboxyl-terminal and peptide chain&#xd;
cross-link post-translational modifications.</description></cv><cv><id>GO:INTACT:UNIPROTKB</id><fullname>GO:INTACT:UNIPROTKB</fullname><description>Collapsed CV Set</description></cv><cv><id>ProDom</id><fullname>ProDom</fullname><description>ProDom is a comprehensive set of protein domain&#xd;
families automatically generated from the SWISS-PROT&#xd;
and TrEMBL sequence databases</description></cv><cv><id>GOA-EBI:INTACT</id><fullname>GOA-EBI:INTACT</fullname><description>Collapsed CV Set</description></cv><cv><id>UC</id><fullname>UC</fullname><description>unclassified</description></cv><cv><id>INTACT</id><fullname>IntAct</fullname><description>A protein interaction data. All interactions are&#xd;
derived from literature curation or direct user&#xd;
submissions.</description></cv><cv><id>REAC</id><fullname>Reactome</fullname><description>A curated knowledgebase of human biological pathways with othologs in other species @see&#xd;
www.reactome.org</description></cv><cv><id>TAIR</id><fullname>TAIR</fullname><description>The Arabidopsis Information Resource</description></cv><cv><id>PFAM</id><fullname>PFAM</fullname><description>Pfam is a large collection of multiple sequence&#xd;
alignments and hidden Markov models covering many&#xd;
common protein domains and families.&#xd;
http://pfam.sanger.ac.uk/</description></cv><cv><id>TC</id><fullname>TC</fullname><description>TC</description></cv><cv><id>UM-P</id><fullname>UM-P</fullname><description>UM-BBD_pathwayID</description></cv><cv><id>UM-E</id><fullname>UM-E</fullname><description>UM-BBD_enzymeID</description></cv><cv><id>PRINTS</id><fullname>PRINTS</fullname><description>A compendium of protein fingerprints. A fingerprint&#xd;
is a group of conserved motifs used to characterise&#xd;
a protein family; its diagnostic power is refined by&#xd;
iterative scanning of a SWISS-PROT/TrEMBL composite.&#xd;
http://www.bioinf.manchester.ac.uk/dbbrowser/PRINTS</description></cv><cv><id>GOA-EBI:INTACT:UNIPROTKB</id><fullname>GOA-EBI:INTACT:UNIPROTKB</fullname><description>Collapsed CV Set</description></cv><cv><id>UNIGENE</id><fullname>UNIGENE</fullname><description>An Organized View of the Transcriptome&#xd;
http://www.ncbi.nlm.nih.gov/entrez/query.fcgi?db=unigene</description></cv><cv><id>PIR</id><fullname>PIR</fullname><description>Protein Identification Resource</description></cv><cv><id>INTACT:UNIPROTKB</id><fullname>INTACT:UNIPROTKB</fullname><description>Collapsed CV Set</description></cv><cv><id>IPRO</id><fullname>InterPro</fullname><description>A database of protein families, domains and&#xd;
functional sites in which identifiable features&#xd;
found in known proteins can be applied to unknown&#xd;
protein sequences. http://www.ebi.ac.uk/interpro</description></cv><cv><id>EMBL</id><fullname>EMBL</fullname><description>EMBL-EBI International Nucleotide Sequence Data&#xd;
Library</description></cv><cv><id>KEGG</id><fullname>KEGG</fullname><description>Kegg Database</description></cv><cv><id>WIKI</id><fullname>Wikipedia</fullname><description>Wikipedia, the free encyclopedia that anyone can edit&#xd;
http://wikipedia.org</description></cv><cv><id>GO:INTACT</id><fullname>GO:INTACT</fullname><description>Collapsed CV Set</description></cv><cv><id>NC_GE</id><fullname>NCBI GeneID</fullname><description>These GeneID values are specific for the ENTREZGENE&#xd;
database at the National Center for Biotechnology&#xd;
Information (THIS IS ABSOLUTELY NOT THE SAME AS:&#xd;
NC_GI)</description></cv><cv><id>UNIPROTKB</id><fullname>UniProtKB</fullname><description>UniProtKB/TrEMBL is a computer-annotated protein&#xd;
sequence database complementing the&#xd;
UniProtKB/Swiss-Prot Protein Knowledgebase.</description></cv></cvs><attrnames><attrname><id>TP_cluster</id><fullname></fullname><description></description><datatype>java.lang.Integer</datatype></attrname><attrname><id>visible</id><fullname></fullname><description></description><datatype>java.lang.Boolean</datatype></attrname><attrname><id>Correlation</id><fullname></fullname><description></description><datatype>java.lang.Double</datatype></attrname><attrname><id>AA</id><fullname>AA</fullname><description>Any Sequence of Amino Acids like a protein</description><datatype>java.lang.String</datatype></attrname><attrname><id>isLeaf</id><fullname></fullname><description></description><datatype>java.lang.Integer</datatype></attrname><attrname><id>Abs_corr</id><fullname></fullname><description></description><datatype>java.lang.Double</datatype></attrname><attrname><id>IC</id><fullname></fullname><description></description><datatype>java.lang.Double</datatype></attrname><attrname><id>IndexID</id><fullname></fullname><description></description><datatype>java.lang.Integer</datatype></attrname><attrname><id>ACF</id><fullname></fullname><description></description><datatype>java.lang.Double</datatype></attrname><attrname><id>Publications</id><fullname></fullname><description></description><datatype>java.lang.String</datatype></attrname><attrname><id>TP</id><fullname></fullname><description></description><datatype>java.lang.Double</datatype></attrname><attrname><id>graphicalX</id><fullname></fullname><description></description><datatype>java.lang.Double</datatype></attrname><attrname><id>graphicalY</id><fullname></fullname><description></description><datatype>java.lang.Double</datatype></attrname><attrname><id>Direct_annotations</id><fullname></fullname><description></description><datatype>java.lang.Integer</datatype></attrname><attrname><id>ALL</id><fullname></fullname><description></description><datatype>java.lang.Integer</datatype></attrname><attrname><id>BLEV</id><fullname>BLAST E-Value</fullname><description>The number of different alignents with scores&#xd;
equivalent to or better than S that are expected to&#xd;
occur in a database search by chance. The lower the&#xd;
E value, the more significant the score.</description><datatype>java.lang.Double</datatype></attrname><attrname><id>Abs_corr_cluster</id><fullname></fullname><description></description><datatype>java.lang.Integer</datatype></attrname><attrname><id>Abs_corr_PSI_TP_ACF_cluster</id><fullname></fullname><description></description><datatype>java.lang.Integer</datatype></attrname><attrname><id>Count</id><fullname></fullname><description></description><datatype>java.lang.Integer</datatype></attrname><attrname><id>AA:3</id><fullname></fullname><description></description><datatype>java.lang.String</datatype></attrname><attrname><id>AA:2</id><fullname></fullname><description></description><datatype>java.lang.String</datatype></attrname><attrname><id>color</id><fullname></fullname><description></description><datatype>java.awt.Color</datatype></attrname><attrname><id>TAXID</id><fullname>TAXID</fullname><description>NCBI Taxonomic Identifier</description><datatype>java.lang.String</datatype></attrname><attrname><id>Indirect_annotations</id><fullname></fullname><description></description><datatype>java.lang.Integer</datatype></attrname><attrname><id>BITSCORE</id><fullname>Bit Score</fullname><description>The value S' is derived from the raw alignment score&#xd;
S in which the statistical properties of the scoring&#xd;
system used have been taken into account. Because&#xd;
bit scores have been normalized with respect to the&#xd;
scoring system, they can be used to compare&#xd;
alignment scores from different searches.</description><datatype>java.lang.Double</datatype></attrname><attrname><id>LIT</id><fullname></fullname><description></description><datatype>java.lang.Double</datatype></attrname><attrname><id>COVERAGE</id><fullname>The Coverage of the Alignment of the query sequence&#xd;
to the target sequence</fullname><description></description><datatype>java.lang.Double</datatype></attrname><attrname><id>SEQ</id><fullname></fullname><description></description><datatype>java.lang.Double</datatype></attrname><attrname><id>PSI_cluster</id><fullname></fullname><description></description><datatype>java.lang.Integer</datatype></attrname><attrname><id>size</id><fullname></fullname><description></description><datatype>java.lang.Integer</datatype></attrname><attrname><id>COE</id><fullname></fullname><description></description><datatype>java.lang.Double</datatype></attrname><attrname><id>PPI</id><fullname></fullname><description></description><datatype>java.lang.Double</datatype></attrname><attrname><id>Mutual_Information</id><fullname></fullname><description></description><datatype>java.lang.Double</datatype></attrname><attrname><id>ACF_cluster</id><fullname></fullname><description></description><datatype>java.lang.Integer</datatype></attrname><attrname><id>shape</id><fullname></fullname><description></description><datatype>java.lang.Integer</datatype></attrname><attrname><id>PSI</id><fullname></fullname><description></description><datatype>java.lang.Double</datatype></attrname></attrnames><evidences><evidence><id>proteintrihybrid</id><fullname></fullname><description></description></evidence><evidence><id>IMP</id><fullname>Inferred from Mutant Phenotype</fullname><description>Anything that is concluded from looking at&#xd;
variations or changes, such as mutations or abnormal&#xd;
levels of the product(s), of a single gene of&#xd;
interest is IMP (compare IGI). Use this code for&#xd;
experiments that use antibodies or other specific&#xd;
inhibitors of RNA or protein activity, even though&#xd;
no gene may be mutated (the rationale is that IMP is&#xd;
used where an abnormal situation prevails in a cell&#xd;
or organism due to the alteration of the sequence or&#xd;
expression of one gene)</description></evidence><evidence><id>reversetwohybrid</id><fullname></fullname><description></description></evidence><evidence><id>solutionsedimentati</id><fullname></fullname><description></description></evidence><evidence><id>IDA</id><fullname>Inferred from Direct Assay</fullname><description>Inferred from: Enzyme assays - In vitro&#xd;
reconstitution (e.g. transcription) -&#xd;
Immunofluorescence (for cellular component) - Cell&#xd;
fractionation (for cellular component) - Physical&#xd;
interaction/binding assay (sometimes appropriate for&#xd;
cellular component or molecular function)</description></evidence><evidence><id>IMPD</id><fullname>IMPD</fullname><description>imported from database</description></evidence><evidence><id>IEA</id><fullname>Inferred from Electronic Annotation</fullname><description>Annotations based on "hits" in sequence similarity&#xd;
searches, if they have not been reviewed by curators&#xd;
(curator-reviewed hits would get ISS)</description></evidence><evidence><id>IEP</id><fullname>Inferred from Expression Pattern</fullname><description>Covers cases where the annotation is inferred from&#xd;
the timing or location of expression of a gene.&#xd;
Expression data will be most useful for process&#xd;
annotation rather than function. For example,&#xd;
several of the heat shock proteins are thought to be&#xd;
involved in the process of stress response because&#xd;
they are upregulated during stress conditions.</description></evidence><evidence><id>methyltransferaseas</id><fullname></fullname><description></description></evidence><evidence><id>IGI</id><fullname>Inferred from Genetic Interaction</fullname><description>Includes any combination of alterations in the&#xd;
sequence (mutation) or expression of more than one&#xd;
gene/gene product. This code can therefore cover any&#xd;
of the IMP experiments that are done in a&#xd;
non-wild-type background, though we prefer to use it&#xd;
only when all mutations are documented.</description></evidence><evidence><id>fluorescenceimaging</id><fullname></fullname><description></description></evidence><evidence><id>IC</id><fullname>Inferred by Curator</fullname><description>To be used for those cases where an annotation is&#xd;
not supported by any evidence, but can be reasonably&#xd;
inferred by a curator from other GO annotations, for&#xd;
which evidence is available.</description></evidence><evidence><id>bn-page</id><fullname></fullname><description></description></evidence><evidence><id>itc</id><fullname></fullname><description></description></evidence><evidence><id>pulldown</id><fullname></fullname><description></description></evidence><evidence><id>emsasupershift</id><fullname></fullname><description></description></evidence><evidence><id>gfpcomplementation</id><fullname></fullname><description></description></evidence><evidence><id>lambdaphage</id><fullname></fullname><description></description></evidence><evidence><id>coexpression</id><fullname></fullname><description></description></evidence><evidence><id>IMPD_AUTOMATICALLY_CURATED</id><fullname>IMPD_AUTOMATICALLY_CURATED</fullname><description>imported from (automatically curated) database e.g.&#xd;
UniProt/TrEMBLE</description></evidence><evidence><id>antibaitcoip</id><fullname></fullname><description></description></evidence><evidence><id>phagedisplay</id><fullname></fullname><description></description></evidence><evidence><id>elisa</id><fullname></fullname><description></description></evidence><evidence><id>proteinkinaseassay</id><fullname></fullname><description></description></evidence><evidence><id>coip</id><fullname></fullname><description></description></evidence><evidence><id>fret</id><fullname></fullname><description></description></evidence><evidence><id>emsa</id><fullname></fullname><description></description></evidence><evidence><id>filterbinding</id><fullname></fullname><description></description></evidence><evidence><id>BLAST</id><fullname>BLAST</fullname><description>BLAST based mapping</description></evidence><evidence><id>spr</id><fullname></fullname><description></description></evidence><evidence><id>fluorescencespectr</id><fullname></fullname><description></description></evidence><evidence><id>TAS</id><fullname>Traceable Author Statement</fullname><description>Anything in a review article where the original&#xd;
experiments are traceable through that article&#xd;
(material from introductions to non-review papers&#xd;
will sometimes meet this standard; discussion&#xd;
sections should usually be regarded with greater&#xd;
skepticism) - Anything found in a text book or&#xd;
dictionary; usually text book material has become&#xd;
common knowledge (e.g. "everybody" knows that&#xd;
enolase is a glycolytic enzyme).</description></evidence><evidence><id>biophysical</id><fullname></fullname><description></description></evidence><evidence><id>confocalmicroscopy</id><fullname></fullname><description></description></evidence><evidence><id>NAS</id><fullname>Non-traceable Author Statement</fullname><description>Database entries that don't cite a paper (e.g.&#xd;
UniProt Knowledgebase records, YPD protein reports)&#xd;
- Statements in papers (abstract, introduction, or&#xd;
discussion) that a curator cannot trace to another&#xd;
publication</description></evidence><evidence><id>3hybridmethod</id><fullname></fullname><description></description></evidence><evidence><id>biochemical</id><fullname></fullname><description></description></evidence><evidence><id>phosphataseassay</id><fullname></fullname><description></description></evidence><evidence><id>affinitychrom</id><fullname></fullname><description></description></evidence><evidence><id>co-citation</id><fullname></fullname><description></description></evidence><evidence><id>densitysedimentatio</id><fullname></fullname><description></description></evidence><evidence><id>2hybrid</id><fullname></fullname><description></description></evidence><evidence><id>ingelkinaseassay</id><fullname></fullname><description></description></evidence><evidence><id>farwesternblotting</id><fullname></fullname><description></description></evidence><evidence><id>enzymaticstudy</id><fullname></fullname><description></description></evidence><evidence><id>electronmicroscopy</id><fullname></fullname><description></description></evidence><evidence><id>molecularsieving</id><fullname></fullname><description></description></evidence><evidence><id>tap</id><fullname></fullname><description></description></evidence><evidence><id>ubreconstruction</id><fullname></fullname><description></description></evidence><evidence><id>onehybrid</id><fullname></fullname><description></description></evidence><evidence><id>proteinarray</id><fullname></fullname><description></description></evidence><evidence><id>ISS</id><fullname>Inferred from Sequence or Structural Similarity</fullname><description>Use this code for BLAST (or other sequence&#xd;
similarity detection method) results that have been&#xd;
reviewed for accuracy by a curator. If the result&#xd;
has not been reviewed, use IEA. ISS can also be used&#xd;
for sequence similarities reported in published&#xd;
papers, if the curator thinks the result is reliable&#xd;
enough. When the gene is a "homologue of," can infer&#xd;
fairly detailed function and location (cellular&#xd;
component) but err on the side of low resolution for&#xd;
processes. For recognized domains, attribution to&#xd;
any of the ontologies will probably be at low&#xd;
resolution.</description></evidence><evidence><id>IPI</id><fullname>Inferred from Physical Interaction</fullname><description>Covers physical interactions between the gene&#xd;
product of interest and another molecule (or ion, or&#xd;
complex). For functions such as protein binding or&#xd;
nucleic acid binding, a binding assay is&#xd;
simultaneously IPI and IDA; IDA is preferred because&#xd;
the assay directly detects the binding. We thought&#xd;
that experiments detecting only antibody binding&#xd;
were not suitable as evidence for function or&#xd;
process (note that an effect of an antibody on an&#xd;
activity or process can support a function or&#xd;
process annotation, using the IMP code).</description></evidence><evidence><id>antitagcoip</id><fullname></fullname><description></description></evidence><evidence><id>bifc</id><fullname></fullname><description></description></evidence></evidences><conceptclasses><cc><id>Protein</id><fullname>Protein</fullname><description>Protein</description><specialisationOf><idRef>Thing</idRef></specialisationOf></cc><cc><id>BioProc</id><fullname>Biological_Process</fullname><description>Biological_Process (GO)</description><specialisationOf><idRef>Thing</idRef></specialisationOf></cc><cc><id>CelComp</id><fullname>Cellular_Compartment</fullname><description>Cellular Compartment (GO)</description><specialisationOf><idRef>Thing</idRef></specialisationOf></cc><cc><id>Thing</id><fullname>Thing</fullname><description>Thing</description></cc><cc><id>MolFunc</id><fullname>Molecular_Function</fullname><description>Mollecular Function (GO)</description><specialisationOf><idRef>Thing</idRef></specialisationOf></cc></conceptclasses><relationtypes><relation_type><id>is_a</id><fullname>is a</fullname><description>For continuants: C is_a C' if and only if: given any&#xd;
c that instantiates C at a time t, c instantiates C'&#xd;
at t. For processes: P is_a P' if and only if: that&#xd;
given any p that instantiates P, then p instantiates&#xd;
P'.</description><inverseName>none</inverseName><isAntisymmetric>true</isAntisymmetric><isReflexive>true</isReflexive><isSymmetric>false</isSymmetric><isTransitive>true</isTransitive><specialisationOf><idRef>r</idRef></specialisationOf></relation_type><relation_type><id>is_p</id><fullname>is part of</fullname><description>OBO relation type</description><inverseName>has part</inverseName><isAntisymmetric>true</isAntisymmetric><isReflexive>true</isReflexive><isSymmetric>false</isSymmetric><isTransitive>true</isTransitive><specialisationOf><idRef>is_ap</idRef></specialisationOf></relation_type><relation_type><id>r</id><fullname>r</fullname><description>is related to</description><inverseName>relation type</inverseName><isAntisymmetric>false</isAntisymmetric><isReflexive>false</isReflexive><isSymmetric>false</isSymmetric><isTransitive>false</isTransitive></relation_type><relation_type><id>has_participant</id><fullname>has_participant</fullname><description>P has_participant C if and only if: given any&#xd;
process p that instantiates P there is some&#xd;
continuant c, and some time t, such that: c&#xd;
instantiates C at t and c participates in p at t</description><inverseName>none</inverseName><isAntisymmetric>false</isAntisymmetric><isReflexive>false</isReflexive><isSymmetric>false</isSymmetric><isTransitive>false</isTransitive><specialisationOf><idRef>r</idRef></specialisationOf></relation_type><relation_type><id>located_in</id><fullname>located_in</fullname><description>C located_in C' if and only if: given any c that&#xd;
instantiates C at a time t, there is some c' such&#xd;
that: c' instantiates C' at time t and c&#xd;
*located_in* c'. (Here *located_in* is the&#xd;
instance-level location relation.)</description><inverseName>none</inverseName><isAntisymmetric>false</isAntisymmetric><isReflexive>true</isReflexive><isSymmetric>false</isSymmetric><isTransitive>true</isTransitive><specialisationOf><idRef>r</idRef></specialisationOf></relation_type><relation_type><id>has_function</id><fullname>has_function</fullname><description>Is used to describe that a concept has a specified&#xd;
function. For instance, gene has a molecular&#xd;
function (TAIR, GO).</description><inverseName>none</inverseName><isAntisymmetric>false</isAntisymmetric><isReflexive>false</isReflexive><isSymmetric>false</isSymmetric><isTransitive>false</isTransitive><specialisationOf><idRef>r</idRef></specialisationOf></relation_type><relation_type><id>rg_by</id><fullname>regulated by</fullname><description>regulated by</description><inverseName>none</inverseName><isAntisymmetric>false</isAntisymmetric><isReflexive>false</isReflexive><isSymmetric>false</isSymmetric><isTransitive>false</isTransitive><specialisationOf><idRef>r</idRef></specialisationOf></relation_type><relation_type><id>is_ap</id><fullname>is_ap</fullname><description>is a part of</description><inverseName>can be a or has part</inverseName><isAntisymmetric>true</isAntisymmetric><isReflexive>true</isReflexive><isSymmetric>false</isSymmetric><isTransitive>true</isTransitive><specialisationOf><idRef>r</idRef></specialisationOf></relation_type></relationtypes></ondexmetadata><ondexdataseq><concepts><concept><id>1</id><pid>p94060_arath</pid><annotation></annotation><description></description><elementOf><idRef>INTACT</idRef></elementOf><ofType><idRef>Protein</idRef></ofType><evidences><evidence><idRef>IMPD</idRef></evidence></evidences><conames /><coaccessions><concept_accession><accession>P94060</accession><elementOf><idRef>UNIPROTKB</idRef></elementOf><ambiguous>false</ambiguous></concept_accession></coaccessions><cogds><concept_gds><attrname><idRef>TAXID</idRef></attrname><value java_class="java.lang.String"><literal>3702</literal></value><doindex>false</doindex></concept_gds><concept_gds><attrname><idRef>IndexID</idRef></attrname><value java_class="java.lang.Integer"><literal>1</literal></value><doindex>false</doindex></concept_gds></cogds></concept><concept><id>2</id><pid>q8gx39_arath</pid><annotation></annotation><description></description><elementOf><idRef>INTACT</idRef></elementOf><ofType><idRef>Protein</idRef></ofType><evidences><evidence><idRef>IMPD</idRef></evidence></evidences><conames /><coaccessions><concept_accession><accession>Q8GX39</accession><elementOf><idRef>UNIPROTKB</idRef></elementOf><ambiguous>false</ambiguous></concept_accession></coaccessions><cogds><concept_gds><attrname><idRef>TAXID</idRef></attrname><value java_class="java.lang.String"><literal>3702</literal></value><doindex>false</doindex></concept_gds><concept_gds><attrname><idRef>IndexID</idRef></attrname><value java_class="java.lang.Integer"><literal>2</literal></value><doindex>false</doindex></concept_gds></cogds></concept><concept><id>3</id><pid>q38843_arath</pid><annotation></annotation><description></description><elementOf><idRef>INTACT</idRef></elementOf><ofType><idRef>Protein</idRef></ofType><evidences><evidence><idRef>IMPD</idRef></evidence></evidences><conames /><coaccessions><concept_accession><accession>Q38843</accession><elementOf><idRef>UNIPROTKB</idRef></elementOf><ambiguous>false</ambiguous></concept_accession></coaccessions><cogds><concept_gds><attrname><idRef>TAXID</idRef></attrname><value java_class="java.lang.String"><literal>3702</literal></value><doindex>false</doindex></concept_gds><concept_gds><attrname><idRef>IndexID</idRef></attrname><value java_class="java.lang.Integer"><literal>3</literal></value><doindex>false</doindex></concept_gds></cogds></concept><concept><id>4</id><pid>q9srm1_arath</pid><annotation></annotation><description></description><elementOf><idRef>INTACT</idRef></elementOf><ofType><idRef>Protein</idRef></ofType><evidences><evidence><idRef>IMPD</idRef></evidence></evidences><conames /><coaccessions><concept_accession><accession>Q9SRM1</accession><elementOf><idRef>UNIPROTKB</idRef></elementOf><ambiguous>false</ambiguous></concept_accession></coaccessions><cogds><concept_gds><attrname><idRef>TAXID</idRef></attrname><value java_class="java.lang.String"><literal>3702</literal></value><doindex>false</doindex></concept_gds><concept_gds><attrname><idRef>IndexID</idRef></attrname><value java_class="java.lang.Integer"><literal>4</literal></value><doindex>false</doindex></concept_gds></cogds></concept><concept><id>5</id><pid>q7frs8-2</pid><annotation></annotation><description></description><elementOf><idRef>INTACT</idRef></elementOf><ofType><idRef>Protein</idRef></ofType><evidences><evidence><idRef>IMPD</idRef></evidence></evidences><conames><concept_name><name>Calcineurin B-like protein 10</name><isPreferred>true</isPreferred></concept_name></conames><coaccessions><concept_accession><accession>Q7FRS8-2</accession><elementOf><idRef>UNIPROTKB</idRef></elementOf><ambiguous>false</ambiguous></concept_accession></coaccessions><cogds><concept_gds><attrname><idRef>TAXID</idRef></attrname><value java_class="java.lang.String"><literal>3702</literal></value><doindex>false</doindex></concept_gds><concept_gds><attrname><idRef>IndexID</idRef></attrname><value java_class="java.lang.Integer"><literal>5</literal></value><doindex>false</doindex></concept_gds></cogds></concept><concept><id>6</id><pid>q67xh5_arath</pid><annotation></annotation><description></description><elementOf><idRef>INTACT</idRef></elementOf><ofType><idRef>Protein</idRef></ofType><evidences><evidence><idRef>IMPD</idRef></evidence></evidences><conames /><coaccessions><concept_accession><accession>Q67XH5</accession><elementOf><idRef>UNIPROTKB</idRef></elementOf><ambiguous>false</ambiguous></concept_accession></coaccessions><cogds><concept_gds><attrname><idRef>TAXID</idRef></attrname><value java_class="java.lang.String"><literal>3702</literal></value><doindex>false</doindex></concept_gds><concept_gds><attrname><idRef>IndexID</idRef></attrname><value java_class="java.lang.Integer"><literal>6</literal></value><doindex>false</doindex></concept_gds></cogds></concept><concept><id>7</id><pid>q9fyb0_arath</pid><annotation></annotation><description></description><elementOf><idRef>INTACT</idRef></elementOf><ofType><idRef>Protein</idRef></ofType><evidences><evidence><idRef>IMPD</idRef></evidence></evidences><conames /><coaccessions><concept_accession><accession>Q9FYB0</accession><elementOf><idRef>UNIPROTKB</idRef></elementOf><ambiguous>false</ambiguous></concept_accession></coaccessions><cogds><concept_gds><attrname><idRef>TAXID</idRef></attrname><value java_class="java.lang.String"><literal>3702</literal></value><doindex>false</doindex></concept_gds><concept_gds><attrname><idRef>IndexID</idRef></attrname><value java_class="java.lang.Integer"><literal>7</literal></value><doindex>false</doindex></concept_gds></cogds></concept><concept><id>8</id><pid>q9fya9_arath</pid><annotation></annotation><description></description><elementOf><idRef>INTACT</idRef></elementOf><ofType><idRef>Protein</idRef></ofType><evidences><evidence><idRef>IMPD</idRef></evidence></evidences><conames /><coaccessions><concept_accession><accession>Q9FYA9</accession><elementOf><idRef>UNIPROTKB</idRef></elementOf><ambiguous>false</ambiguous></concept_accession></coaccessions><cogds><concept_gds><attrname><idRef>TAXID</idRef></attrname><value java_class="java.lang.String"><literal>3702</literal></value><doindex>false</doindex></concept_gds><concept_gds><attrname><idRef>IndexID</idRef></attrname><value java_class="java.lang.Integer"><literal>8</literal></value><doindex>false</doindex></concept_gds></cogds></concept><concept><id>9</id><pid>q9xgn0_arath</pid><annotation></annotation><description></description><elementOf><idRef>INTACT</idRef></elementOf><ofType><idRef>Protein</idRef></ofType><evidences><evidence><idRef>IMPD</idRef></evidence></evidences><conames /><coaccessions><concept_accession><accession>Q9XGN0</accession><elementOf><idRef>UNIPROTKB</idRef></elementOf><ambiguous>false</ambiguous></concept_accession></coaccessions><cogds><concept_gds><attrname><idRef>TAXID</idRef></attrname><value java_class="java.lang.String"><literal>3702</literal></value><doindex>false</doindex></concept_gds><concept_gds><attrname><idRef>IndexID</idRef></attrname><value java_class="java.lang.Integer"><literal>9</literal></value><doindex>false</doindex></concept_gds></cogds></concept><concept><id>10</id><pid>q8vx38_arath</pid><annotation></annotation><description></description><elementOf><idRef>INTACT</idRef></elementOf><ofType><idRef>Protein</idRef></ofType><evidences><evidence><idRef>IMPD</idRef></evidence></evidences><conames /><coaccessions><concept_accession><accession>Q8VX38</accession><elementOf><idRef>UNIPROTKB</idRef></elementOf><ambiguous>false</ambiguous></concept_accession></coaccessions><cogds><concept_gds><attrname><idRef>TAXID</idRef></attrname><value java_class="java.lang.String"><literal>3702</literal></value><doindex>false</doindex></concept_gds><concept_gds><attrname><idRef>IndexID</idRef></attrname><value java_class="java.lang.Integer"><literal>10</literal></value><doindex>false</doindex></concept_gds></cogds></concept><concept><id>11</id><pid>q8s8t9_arath</pid><annotation></annotation><description></description><elementOf><idRef>INTACT</idRef></elementOf><ofType><idRef>Protein</idRef></ofType><evidences><evidence><idRef>IMPD</idRef></evidence></evidences><conames /><coaccessions><concept_accession><accession>Q8S8T9</accession><elementOf><idRef>UNIPROTKB</idRef></elementOf><ambiguous>false</ambiguous></concept_accession></coaccessions><cogds><concept_gds><attrname><idRef>TAXID</idRef></attrname><value java_class="java.lang.String"><literal>3702</literal></value><doindex>false</doindex></concept_gds><concept_gds><attrname><idRef>IndexID</idRef></attrname><value java_class="java.lang.Integer"><literal>11</literal></value><doindex>false</doindex></concept_gds></cogds></concept><concept><id>12</id><pid>q9lfa0_arath</pid><annotation></annotation><description></description><elementOf><idRef>INTACT</idRef></elementOf><ofType><idRef>Protein</idRef></ofType><evidences><evidence><idRef>IMPD</idRef></evidence></evidences><conames /><coaccessions><concept_accession><accession>Q9LFA0</accession><elementOf><idRef>UNIPROTKB</idRef></elementOf><ambiguous>false</ambiguous></concept_accession><concept_accession><accession>AT3G52910</accession><elementOf><idRef>TAIR</idRef></elementOf><ambiguous>true</ambiguous></concept_accession></coaccessions><cogds><concept_gds><attrname><idRef>TAXID</idRef></attrname><value java_class="java.lang.String"><literal>3702</literal></value><doindex>false</doindex></concept_gds><concept_gds><attrname><idRef>IndexID</idRef></attrname><value java_class="java.lang.Integer"><literal>12</literal></value><doindex>false</doindex></concept_gds></cogds></concept><concept><id>13</id><pid>q96288-1</pid><annotation></annotation><description></description><elementOf><idRef>INTACT</idRef></elementOf><ofType><idRef>Protein</idRef></ofType><evidences><evidence><idRef>IMPD</idRef></evidence></evidences><conames><concept_name><name>Salt tolerance protein</name><isPreferred>true</isPreferred></concept_name></conames><coaccessions><concept_accession><accession>Q96288-1</accession><elementOf><idRef>UNIPROTKB</idRef></elementOf><ambiguous>false</ambiguous></concept_accession></coaccessions><cogds><concept_gds><attrname><idRef>TAXID</idRef></attrname><value java_class="java.lang.String"><literal>3702</literal></value><doindex>false</doindex></concept_gds><concept_gds><attrname><idRef>IndexID</idRef></attrname><value java_class="java.lang.Integer"><literal>13</literal></value><doindex>false</doindex></concept_gds></cogds></concept><concept><id>14</id><pid>Q94JU3-2</pid><annotation></annotation><description></description><elementOf><idRef>INTACT</idRef></elementOf><ofType><idRef>Protein</idRef></ofType><evidences><evidence><idRef>IMPD</idRef></evidence></evidences><conames><concept_name><name>COP9 signalosome complex subunit 7</name><isPreferred>true</isPreferred></concept_name></conames><coaccessions><concept_accession><accession>Q94JU3-2</accession><elementOf><idRef>UNIPROTKB</idRef></elementOf><ambiguous>false</ambiguous></concept_accession></coaccessions><cogds><concept_gds><attrname><idRef>TAXID</idRef></attrname><value java_class="java.lang.String"><literal>3702</literal></value><doindex>false</doindex></concept_gds><concept_gds><attrname><idRef>IndexID</idRef></attrname><value java_class="java.lang.Integer"><literal>14</literal></value><doindex>false</doindex></concept_gds></cogds></concept><concept><id>15</id><pid>Q94JU3-1</pid><annotation></annotation><description></description><elementOf><idRef>INTACT</idRef></elementOf><ofType><idRef>Protein</idRef></ofType><evidences><evidence><idRef>IMPD</idRef></evidence></evidences><conames><concept_name><name>COP9 signalosome complex subunit 7</name><isPreferred>true</isPreferred></concept_name></conames><coaccessions><concept_accession><accession>Q94JU3-1</accession><elementOf><idRef>UNIPROTKB</idRef></elementOf><ambiguous>false</ambiguous></concept_accession></coaccessions><cogds><concept_gds><attrname><idRef>TAXID</idRef></attrname><value java_class="java.lang.String"><literal>3702</literal></value><doindex>false</doindex></concept_gds><concept_gds><attrname><idRef>IndexID</idRef></attrname><value java_class="java.lang.Integer"><literal>15</literal></value><doindex>false</doindex></concept_gds></cogds></concept><concept><id>16</id><pid>q5xxe7_arath</pid><annotation></annotation><description></description><elementOf><idRef>INTACT</idRef></elementOf><ofType><idRef>Protein</idRef></ofType><evidences><evidence><idRef>IMPD</idRef></evidence></evidences><conames /><coaccessions><concept_accession><accession>Q5XXE7</accession><elementOf><idRef>UNIPROTKB</idRef></elementOf><ambiguous>false</ambiguous></concept_accession></coaccessions><cogds><concept_gds><attrname><idRef>TAXID</idRef></attrname><value java_class="java.lang.String"><literal>3702</literal></value><doindex>false</doindex></concept_gds><concept_gds><attrname><idRef>IndexID</idRef></attrname><value java_class="java.lang.Integer"><literal>16</literal></value><doindex>false</doindex></concept_gds></cogds></concept><concept><id>17</id><pid>o23646_arath</pid><annotation></annotation><description></description><elementOf><idRef>INTACT</idRef></elementOf><ofType><idRef>Protein</idRef></ofType><evidences><evidence><idRef>IMPD</idRef></evidence></evidences><conames /><coaccessions><concept_accession><accession>O23646</accession><elementOf><idRef>UNIPROTKB</idRef></elementOf><ambiguous>false</ambiguous></concept_accession></coaccessions><cogds><concept_gds><attrname><idRef>TAXID</idRef></attrname><value java_class="java.lang.String"><literal>3702</literal></value><doindex>false</doindex></concept_gds><concept_gds><attrname><idRef>IndexID</idRef></attrname><value java_class="java.lang.Integer"><literal>17</literal></value><doindex>false</doindex></concept_gds></cogds></concept><concept><id>18</id><pid>q9fpp0_arath</pid><annotation></annotation><description></description><elementOf><idRef>INTACT</idRef></elementOf><ofType><idRef>Protein</idRef></ofType><evidences><evidence><idRef>IMPD</idRef></evidence></evidences><conames /><coaccessions><concept_accession><accession>Q9FPP0</accession><elementOf><idRef>UNIPROTKB</idRef></elementOf><ambiguous>false</ambiguous></concept_accession></coaccessions><cogds><concept_gds><attrname><idRef>TAXID</idRef></attrname><value java_class="java.lang.String"><literal>3702</literal></value><doindex>false</doindex></concept_gds><concept_gds><attrname><idRef>IndexID</idRef></attrname><value java_class="java.lang.Integer"><literal>18</literal></value><doindex>false</doindex></concept_gds></cogds></concept><concept><id>19</id><pid>q5xxn7_arath</pid><annotation></annotation><description></description><elementOf><idRef>INTACT</idRef></elementOf><ofType><idRef>Protein</idRef></ofType><evidences><evidence><idRef>IMPD</idRef></evidence></evidences><conames /><coaccessions><concept_accession><accession>Q5XXN7</accession><elementOf><idRef>UNIPROTKB</idRef></elementOf><ambiguous>false</ambiguous></concept_accession></coaccessions><cogds><concept_gds><attrname><idRef>TAXID</idRef></attrname><value java_class="java.lang.String"><literal>3702</literal></value><doindex>false</doindex></concept_gds><concept_gds><attrname><idRef>IndexID</idRef></attrname><value java_class="java.lang.Integer"><literal>19</literal></value><doindex>false</doindex></concept_gds></cogds></concept><concept><id>20</id><pid>q7x9h4_arath</pid><annotation></annotation><description></description><elementOf><idRef>INTACT</idRef></elementOf><ofType><idRef>Protein</idRef></ofType><evidences><evidence><idRef>IMPD</idRef></evidence></evidences><conames /><coaccessions><concept_accession><accession>Q7X9H4</accession><elementOf><idRef>UNIPROTKB</idRef></elementOf><ambiguous>false</ambiguous></concept_accession></coaccessions><cogds><concept_gds><attrname><idRef>TAXID</idRef></attrname><value java_class="java.lang.String"><literal>3702</literal></value><doindex>false</doindex></concept_gds><concept_gds><attrname><idRef>IndexID</idRef></attrname><value java_class="java.lang.Integer"><literal>20</literal></value><doindex>false</doindex></concept_gds></cogds></concept><concept><id>21</id><pid>q645j1_arath</pid><annotation></annotation><description></description><elementOf><idRef>INTACT</idRef></elementOf><ofType><idRef>Protein</idRef></ofType><evidences><evidence><idRef>IMPD</idRef></evidence></evidences><conames /><coaccessions><concept_accession><accession>Q645J1</accession><elementOf><idRef>UNIPROTKB</idRef></elementOf><ambiguous>false</ambiguous></concept_accession></coaccessions><cogds><concept_gds><attrname><idRef>TAXID</idRef></attrname><value java_class="java.lang.String"><literal>3702</literal></value><doindex>false</doindex></concept_gds><concept_gds><attrname><idRef>IndexID</idRef></attrname><value java_class="java.lang.Integer"><literal>21</literal></value><doindex>false</doindex></concept_gds></cogds></concept><concept><id>22</id><pid>o49351_arath</pid><annotation></annotation><description></description><elementOf><idRef>INTACT</idRef></elementOf><ofType><idRef>Protein</idRef></ofType><evidences><evidence><idRef>IMPD</idRef></evidence></evidences><conames /><coaccessions><concept_accession><accession>O49351</accession><elementOf><idRef>UNIPROTKB</idRef></elementOf><ambiguous>false</ambiguous></concept_accession></coaccessions><cogds><concept_gds><attrname><idRef>TAXID</idRef></attrname><value java_class="java.lang.String"><literal>3702</literal></value><doindex>false</doindex></concept_gds><concept_gds><attrname><idRef>IndexID</idRef></attrname><value java_class="java.lang.Integer"><literal>22</literal></value><doindex>false</doindex></concept_gds></cogds></concept><concept><id>23</id><pid>o04632_arath</pid><annotation></annotation><description></description><elementOf><idRef>INTACT</idRef></elementOf><ofType><idRef>Protein</idRef></ofType><evidences><evidence><idRef>IMPD</idRef></evidence></evidences><conames /><coaccessions><concept_accession><accession>O04632</accession><elementOf><idRef>UNIPROTKB</idRef></elementOf><ambiguous>false</ambiguous></concept_accession></coaccessions><cogds><concept_gds><attrname><idRef>TAXID</idRef></attrname><value java_class="java.lang.String"><literal>3702</literal></value><doindex>false</doindex></concept_gds><concept_gds><attrname><idRef>IndexID</idRef></attrname><value java_class="java.lang.Integer"><literal>23</literal></value><doindex>false</doindex></concept_gds></cogds></concept><concept><id>24</id><pid>q8lb61_arath</pid><annotation></annotation><description></description><elementOf><idRef>INTACT</idRef></elementOf><ofType><idRef>Protein</idRef></ofType><evidences><evidence><idRef>IMPD</idRef></evidence></evidences><conames /><coaccessions><concept_accession><accession>Q8LB61</accession><elementOf><idRef>UNIPROTKB</idRef></elementOf><ambiguous>false</ambiguous></concept_accession></coaccessions><cogds><concept_gds><attrname><idRef>TAXID</idRef></attrname><value java_class="java.lang.String"><literal>3702</literal></value><doindex>false</doindex></concept_gds><concept_gds><attrname><idRef>IndexID</idRef></attrname><value java_class="java.lang.Integer"><literal>24</literal></value><doindex>false</doindex></concept_gds></cogds></concept><concept><id>25</id><pid>q9m4t7_arath</pid><annotation></annotation><description></description><elementOf><idRef>INTACT</idRef></elementOf><ofType><idRef>Protein</idRef></ofType><evidences><evidence><idRef>IMPD</idRef></evidence></evidences><conames /><coaccessions><concept_accession><accession>Q9M4T7</accession><elementOf><idRef>UNIPROTKB</idRef></elementOf><ambiguous>false</ambiguous></concept_accession></coaccessions><cogds><concept_gds><attrname><idRef>TAXID</idRef></attrname><value java_class="java.lang.String"><literal>3702</literal></value><doindex>false</doindex></concept_gds><concept_gds><attrname><idRef>IndexID</idRef></attrname><value java_class="java.lang.Integer"><literal>25</literal></value><doindex>false</doindex></concept_gds></cogds></concept><concept><id>26</id><pid>o64576_arath</pid><annotation></annotation><description></description><elementOf><idRef>INTACT</idRef></elementOf><ofType><idRef>Protein</idRef></ofType><evidences><evidence><idRef>IMPD</idRef></evidence></evidences><conames /><coaccessions><concept_accession><accession>O64576</accession><elementOf><idRef>UNIPROTKB</idRef></elementOf><ambiguous>false</ambiguous></concept_accession></coaccessions><cogds><concept_gds><attrname><idRef>TAXID</idRef></attrname><value java_class="java.lang.String"><literal>3702</literal></value><doindex>false</doindex></concept_gds><concept_gds><attrname><idRef>IndexID</idRef></attrname><value java_class="java.lang.Integer"><literal>26</literal></value><doindex>false</doindex></concept_gds></cogds></concept><concept><id>27</id><pid>q8l9w4_arath</pid><annotation></annotation><description></description><elementOf><idRef>INTACT</idRef></elementOf><ofType><idRef>Protein</idRef></ofType><evidences><evidence><idRef>IMPD</idRef></evidence></evidences><conames /><coaccessions><concept_accession><accession>Q8L9W4</accession><elementOf><idRef>UNIPROTKB</idRef></elementOf><ambiguous>false</ambiguous></concept_accession></coaccessions><cogds><concept_gds><attrname><idRef>TAXID</idRef></attrname><value java_class="java.lang.String"><literal>3702</literal></value><doindex>false</doindex></concept_gds><concept_gds><attrname><idRef>IndexID</idRef></attrname><value java_class="java.lang.Integer"><literal>27</literal></value><doindex>false</doindex></concept_gds></cogds></concept><concept><id>28</id><pid>q9m590_arath</pid><annotation></annotation><description></description><elementOf><idRef>INTACT</idRef></elementOf><ofType><idRef>Protein</idRef></ofType><evidences><evidence><idRef>IMPD</idRef></evidence></evidences><conames /><coaccessions><concept_accession><accession>Q9M590</accession><elementOf><idRef>UNIPROTKB</idRef></elementOf><ambiguous>false</ambiguous></concept_accession></coaccessions><cogds><concept_gds><attrname><idRef>TAXID</idRef></attrname><value java_class="java.lang.String"><literal>3702</literal></value><doindex>false</doindex></concept_gds><concept_gds><attrname><idRef>IndexID</idRef></attrname><value java_class="java.lang.Integer"><literal>28</literal></value><doindex>false</doindex></concept_gds></cogds></concept><concept><id>29</id><pid>q8w565_arath</pid><annotation></annotation><description></description><elementOf><idRef>INTACT</idRef></elementOf><ofType><idRef>Protein</idRef></ofType><evidences><evidence><idRef>IMPD</idRef></evidence></evidences><conames /><coaccessions><concept_accession><accession>Q8W565</accession><elementOf><idRef>UNIPROTKB</idRef></elementOf><ambiguous>false</ambiguous></concept_accession></coaccessions><cogds><concept_gds><attrname><idRef>TAXID</idRef></attrname><value java_class="java.lang.String"><literal>3702</literal></value><doindex>false</doindex></concept_gds><concept_gds><attrname><idRef>IndexID</idRef></attrname><value java_class="java.lang.Integer"><literal>29</literal></value><doindex>false</doindex></concept_gds></cogds></concept><concept><id>30</id><pid>q940b2_arath</pid><annotation></annotation><description></description><elementOf><idRef>INTACT</idRef></elementOf><ofType><idRef>Protein</idRef></ofType><evidences><evidence><idRef>IMPD</idRef></evidence></evidences><conames /><coaccessions><concept_accession><accession>Q940B2</accession><elementOf><idRef>UNIPROTKB</idRef></elementOf><ambiguous>false</ambiguous></concept_accession></coaccessions><cogds><concept_gds><attrname><idRef>TAXID</idRef></attrname><value java_class="java.lang.String"><literal>3702</literal></value><doindex>false</doindex></concept_gds><concept_gds><attrname><idRef>IndexID</idRef></attrname><value java_class="java.lang.Integer"><literal>30</literal></value><doindex>false</doindex></concept_gds></cogds></concept><concept><id>31</id><pid>o64511-2</pid><annotation></annotation><description></description><elementOf><idRef>INTACT</idRef></elementOf><ofType><idRef>Protein</idRef></ofType><evidences><evidence><idRef>IMPD</idRef></evidence></evidences><conames><concept_name><name>Protein TWIN LOV 1</name><isPreferred>true</isPreferred></concept_name></conames><coaccessions><concept_accession><accession>O64511-2</accession><elementOf><idRef>UNIPROTKB</idRef></elementOf><ambiguous>false</ambiguous></concept_accession></coaccessions><cogds><concept_gds><attrname><idRef>TAXID</idRef></attrname><value java_class="java.lang.String"><literal>3702</literal></value><doindex>false</doindex></concept_gds><concept_gds><attrname><idRef>IndexID</idRef></attrname><value java_class="java.lang.Integer"><literal>31</literal></value><doindex>false</doindex></concept_gds></cogds></concept><concept><id>32</id><pid>Q9FXG8-1</pid><annotation></annotation><description></description><elementOf><idRef>INTACT</idRef></elementOf><ofType><idRef>Protein</idRef></ofType><evidences><evidence><idRef>IMPD</idRef></evidence></evidences><conames><concept_name><name>BEL1-like homeodomain protein 10</name><isPreferred>true</isPreferred></concept_name></conames><coaccessions><concept_accession><accession>Q9FXG8-1</accession><elementOf><idRef>UNIPROTKB</idRef></elementOf><ambiguous>false</ambiguous></concept_accession></coaccessions><cogds><concept_gds><attrname><idRef>TAXID</idRef></attrname><value java_class="java.lang.String"><literal>3702</literal></value><doindex>false</doindex></concept_gds><concept_gds><attrname><idRef>IndexID</idRef></attrname><value java_class="java.lang.Integer"><literal>32</literal></value><doindex>false</doindex></concept_gds></cogds></concept><concept><id>33</id><pid>o64511-1</pid><annotation></annotation><description></description><elementOf><idRef>INTACT</idRef></elementOf><ofType><idRef>Protein</idRef></ofType><evidences><evidence><idRef>IMPD</idRef></evidence></evidences><conames><concept_name><name>Protein TWIN LOV 1</name><isPreferred>true</isPreferred></concept_name></conames><coaccessions><concept_accession><accession>O64511-1</accession><elementOf><idRef>UNIPROTKB</idRef></elementOf><ambiguous>false</ambiguous></concept_accession></coaccessions><cogds><concept_gds><attrname><idRef>TAXID</idRef></attrname><value java_class="java.lang.String"><literal>3702</literal></value><doindex>false</doindex></concept_gds><concept_gds><attrname><idRef>IndexID</idRef></attrname><value java_class="java.lang.Integer"><literal>33</literal></value><doindex>false</doindex></concept_gds></cogds></concept><concept><id>34</id><pid>Q9FXG8-2</pid><annotation></annotation><description></description><elementOf><idRef>INTACT</idRef></elementOf><ofType><idRef>Protein</idRef></ofType><evidences><evidence><idRef>IMPD</idRef></evidence></evidences><conames><concept_name><name>BEL1-like homeodomain protein 10</name><isPreferred>true</isPreferred></concept_name></conames><coaccessions><concept_accession><accession>Q9FXG8-2</accession><elementOf><idRef>UNIPROTKB</idRef></elementOf><ambiguous>false</ambiguous></concept_accession></coaccessions><cogds><concept_gds><attrname><idRef>TAXID</idRef></attrname><value java_class="java.lang.String"><literal>3702</literal></value><doindex>false</doindex></concept_gds><concept_gds><attrname><idRef>IndexID</idRef></attrname><value java_class="java.lang.Integer"><literal>34</literal></value><doindex>false</doindex></concept_gds></cogds></concept><concept><id>35</id><pid>q84ll5_arath</pid><annotation></annotation><description></description><elementOf><idRef>INTACT</idRef></elementOf><ofType><idRef>Protein</idRef></ofType><evidences><evidence><idRef>IMPD</idRef></evidence></evidences><conames /><coaccessions><concept_accession><accession>Q84LL5</accession><elementOf><idRef>UNIPROTKB</idRef></elementOf><ambiguous>false</ambiguous></concept_accession></coaccessions><cogds><concept_gds><attrname><idRef>TAXID</idRef></attrname><value java_class="java.lang.String"><literal>3702</literal></value><doindex>false</doindex></concept_gds><concept_gds><attrname><idRef>IndexID</idRef></attrname><value java_class="java.lang.Integer"><literal>35</literal></value><doindex>false</doindex></concept_gds></cogds></concept><concept><id>36</id><pid>q9zs55_arath</pid><annotation></annotation><description></description><elementOf><idRef>INTACT</idRef></elementOf><ofType><idRef>Protein</idRef></ofType><evidences><evidence><idRef>IMPD</idRef></evidence></evidences><conames /><coaccessions><concept_accession><accession>Q9ZS55</accession><elementOf><idRef>UNIPROTKB</idRef></elementOf><ambiguous>false</ambiguous></concept_accession></coaccessions><cogds><concept_gds><attrname><idRef>TAXID</idRef></attrname><value java_class="java.lang.String"><literal>3702</literal></value><doindex>false</doindex></concept_gds><concept_gds><attrname><idRef>IndexID</idRef></attrname><value java_class="java.lang.Integer"><literal>36</literal></value><doindex>false</doindex></concept_gds></cogds></concept><concept><id>37</id><pid>q9xhd7_arath</pid><annotation></annotation><description></description><elementOf><idRef>INTACT</idRef></elementOf><ofType><idRef>Protein</idRef></ofType><evidences><evidence><idRef>IMPD</idRef></evidence></evidences><conames /><coaccessions><concept_accession><accession>Q9XHD7</accession><elementOf><idRef>UNIPROTKB</idRef></elementOf><ambiguous>false</ambiguous></concept_accession></coaccessions><cogds><concept_gds><attrname><idRef>TAXID</idRef></attrname><value java_class="java.lang.String"><literal>3702</literal></value><doindex>false</doindex></concept_gds><concept_gds><attrname><idRef>IndexID</idRef></attrname><value java_class="java.lang.Integer"><literal>37</literal></value><doindex>false</doindex></concept_gds></cogds></concept><concept><id>38</id><pid>gyn4 prs</pid><annotation></annotation><description></description><elementOf><idRef>INTACT</idRef></elementOf><ofType><idRef>Protein</idRef></ofType><evidences><evidence><idRef>IMPD</idRef></evidence></evidences><conames><concept_name><name>Arabidopsis GYN4 proline-rich sequence</name><isPreferred>true</isPreferred></concept_name></conames><coaccessions><concept_accession><accession>Q9FMM3</accession><elementOf><idRef>UNIPROTKB</idRef></elementOf><ambiguous>true</ambiguous></concept_accession></coaccessions><cogds><concept_gds><attrname><idRef>TAXID</idRef></attrname><value java_class="java.lang.String"><literal>3702</literal></value><doindex>false</doindex></concept_gds><concept_gds><attrname><idRef>IndexID</idRef></attrname><value java_class="java.lang.Integer"><literal>38</literal></value><doindex>false</doindex></concept_gds></cogds></concept><concept><id>39</id><pid>p3-arath-pep</pid><annotation></annotation><description></description><elementOf><idRef>INTACT</idRef></elementOf><ofType><idRef>Protein</idRef></ofType><evidences><evidence><idRef>IMPD</idRef></evidence></evidences><conames><concept_name><name>Recognition sequences of protein kinase C or SNF1/AMPK</name><isPreferred>true</isPreferred></concept_name></conames><coaccessions><concept_accession><accession>EBI-2361423</accession><elementOf><idRef>INTACT</idRef></elementOf><ambiguous>false</ambiguous></concept_accession><concept_accession><accession>B3H7L8</accession><elementOf><idRef>UNIPROTKB</idRef></elementOf><ambiguous>false</ambiguous></concept_accession></coaccessions><cogds><concept_gds><attrname><idRef>IndexID</idRef></attrname><value java_class="java.lang.Integer"><literal>39</literal></value><doindex>false</doindex></concept_gds></cogds></concept><concept><id>40</id><pid>q9s7b8_arath</pid><annotation></annotation><description></description><elementOf><idRef>INTACT</idRef></elementOf><ofType><idRef>Protein</idRef></ofType><evidences><evidence><idRef>IMPD</idRef></evidence></evidences><conames /><coaccessions><concept_accession><accession>Q9S7B8</accession><elementOf><idRef>UNIPROTKB</idRef></elementOf><ambiguous>false</ambiguous></concept_accession></coaccessions><cogds><concept_gds><attrname><idRef>TAXID</idRef></attrname><value java_class="java.lang.String"><literal>3702</literal></value><doindex>false</doindex></concept_gds><concept_gds><attrname><idRef>IndexID</idRef></attrname><value java_class="java.lang.Integer"><literal>40</literal></value><doindex>false</doindex></concept_gds></cogds></concept><concept><id>41</id><pid>q9t097_arath</pid><annotation></annotation><description></description><elementOf><idRef>INTACT</idRef></elementOf><ofType><idRef>Protein</idRef></ofType><evidences><evidence><idRef>IMPD</idRef></evidence></evidences><conames /><coaccessions><concept_accession><accession>Q9T097</accession><elementOf><idRef>UNIPROTKB</idRef></elementOf><ambiguous>false</ambiguous></concept_accession></coaccessions><cogds><concept_gds><attrname><idRef>TAXID</idRef></attrname><value java_class="java.lang.String"><literal>3702</literal></value><doindex>false</doindex></concept_gds><concept_gds><attrname><idRef>IndexID</idRef></attrname><value java_class="java.lang.Integer"><literal>41</literal></value><doindex>false</doindex></concept_gds></cogds></concept><concept><id>42</id><pid>q9lpk4_arath</pid><annotation></annotation><description></description><elementOf><idRef>INTACT</idRef></elementOf><ofType><idRef>Protein</idRef></ofType><evidences><evidence><idRef>IMPD</idRef></evidence></evidences><conames /><coaccessions><concept_accession><accession>Q9LPK4</accession><elementOf><idRef>UNIPROTKB</idRef></elementOf><ambiguous>false</ambiguous></concept_accession><concept_accession><accession>AT1G21560</accession><elementOf><idRef>TAIR</idRef></elementOf><ambiguous>true</ambiguous></concept_accession></coaccessions><cogds><concept_gds><attrname><idRef>TAXID</idRef></attrname><value java_class="java.lang.String"><literal>3702</literal></value><doindex>false</doindex></concept_gds><concept_gds><attrname><idRef>IndexID</idRef></attrname><value java_class="java.lang.Integer"><literal>42</literal></value><doindex>false</doindex></concept_gds></cogds></concept><concept><id>43</id><pid>q0wum9_arath</pid><annotation></annotation><description></description><elementOf><idRef>INTACT</idRef></elementOf><ofType><idRef>Protein</idRef></ofType><evidences><evidence><idRef>IMPD</idRef></evidence></evidences><conames /><coaccessions><concept_accession><accession>Q0WUM9</accession><elementOf><idRef>UNIPROTKB</idRef></elementOf><ambiguous>false</ambiguous></concept_accession></coaccessions><cogds><concept_gds><attrname><idRef>TAXID</idRef></attrname><value java_class="java.lang.String"><literal>3702</literal></value><doindex>false</doindex></concept_gds><concept_gds><attrname><idRef>IndexID</idRef></attrname><value java_class="java.lang.Integer"><literal>43</literal></value><doindex>false</doindex></concept_gds></cogds></concept><concept><id>44</id><pid>q0wtd7_arath</pid><annotation></annotation><description></description><elementOf><idRef>INTACT</idRef></elementOf><ofType><idRef>Protein</idRef></ofType><evidences><evidence><idRef>IMPD</idRef></evidence></evidences><conames /><coaccessions><concept_accession><accession>Q0WTD7</accession><elementOf><idRef>UNIPROTKB</idRef></elementOf><ambiguous>false</ambiguous></concept_accession></coaccessions><cogds><concept_gds><attrname><idRef>TAXID</idRef></attrname><value java_class="java.lang.String"><literal>3702</literal></value><doindex>false</doindex></concept_gds><concept_gds><attrname><idRef>IndexID</idRef></attrname><value java_class="java.lang.Integer"><literal>44</literal></value><doindex>false</doindex></concept_gds></cogds></concept><concept><id>45</id><pid>q5m762_arath</pid><annotation></annotation><description></description><elementOf><idRef>INTACT</idRef></elementOf><ofType><idRef>Protein</idRef></ofType><evidences><evidence><idRef>IMPD</idRef></evidence></evidences><conames /><coaccessions><concept_accession><accession>Q5M762</accession><elementOf><idRef>UNIPROTKB</idRef></elementOf><ambiguous>false</ambiguous></concept_accession></coaccessions><cogds><concept_gds><attrname><idRef>TAXID</idRef></attrname><value java_class="java.lang.String"><literal>3702</literal></value><doindex>false</doindex></concept_gds><concept_gds><attrname><idRef>IndexID</idRef></attrname><value java_class="java.lang.Integer"><literal>45</literal></value><doindex>false</doindex></concept_gds></cogds></concept><concept><id>46</id><pid>q7xas0_arath</pid><annotation></annotation><description></description><elementOf><idRef>INTACT</idRef></elementOf><ofType><idRef>Protein</idRef></ofType><evidences><evidence><idRef>IMPD</idRef></evidence></evidences><conames /><coaccessions><concept_accession><accession>Q7XAS0</accession><elementOf><idRef>UNIPROTKB</idRef></elementOf><ambiguous>false</ambiguous></concept_accession></coaccessions><cogds><concept_gds><attrname><idRef>TAXID</idRef></attrname><value java_class="java.lang.String"><literal>3702</literal></value><doindex>false</doindex></concept_gds><concept_gds><attrname><idRef>IndexID</idRef></attrname><value java_class="java.lang.Integer"><literal>46</literal></value><doindex>false</doindex></concept_gds></cogds></concept><concept><id>47</id><pid>Q38830-1</pid><annotation></annotation><description></description><elementOf><idRef>INTACT</idRef></elementOf><ofType><idRef>Protein</idRef></ofType><evidences><evidence><idRef>IMPD</idRef></evidence></evidences><conames><concept_name><name>Auxin-responsive protein IAA12</name><isPreferred>true</isPreferred></concept_name></conames><coaccessions><concept_accession><accession>Q38830-1</accession><elementOf><idRef>UNIPROTKB</idRef></elementOf><ambiguous>false</ambiguous></concept_accession></coaccessions><cogds><concept_gds><attrname><idRef>TAXID</idRef></attrname><value java_class="java.lang.String"><literal>3702</literal></value><doindex>false</doindex></concept_gds><concept_gds><attrname><idRef>IndexID</idRef></attrname><value java_class="java.lang.Integer"><literal>47</literal></value><doindex>false</doindex></concept_gds></cogds></concept><concept><id>48</id><pid>q8gxx9_arath</pid><annotation></annotation><description></description><elementOf><idRef>INTACT</idRef></elementOf><ofType><idRef>Protein</idRef></ofType><evidences><evidence><idRef>IMPD</idRef></evidence></evidences><conames /><coaccessions><concept_accession><accession>Q8GXX9</accession><elementOf><idRef>UNIPROTKB</idRef></elementOf><ambiguous>false</ambiguous></concept_accession></coaccessions><cogds><concept_gds><attrname><idRef>TAXID</idRef></attrname><value java_class="java.lang.String"><literal>3702</literal></value><doindex>false</doindex></concept_gds><concept_gds><attrname><idRef>IndexID</idRef></attrname><value java_class="java.lang.Integer"><literal>48</literal></value><doindex>false</doindex></concept_gds></cogds></concept><concept><id>49</id><pid>q8h779_arath</pid><annotation></annotation><description></description><elementOf><idRef>INTACT</idRef></elementOf><ofType><idRef>Protein</idRef></ofType><evidences><evidence><idRef>IMPD</idRef></evidence></evidences><conames /><coaccessions><concept_accession><accession>Q8H779</accession><elementOf><idRef>UNIPROTKB</idRef></elementOf><ambiguous>false</ambiguous></concept_accession></coaccessions><cogds><concept_gds><attrname><idRef>TAXID</idRef></attrname><value java_class="java.lang.String"><literal>3702</literal></value><doindex>false</doindex></concept_gds><concept_gds><attrname><idRef>IndexID</idRef></attrname><value java_class="java.lang.Integer"><literal>49</literal></value><doindex>false</doindex></concept_gds></cogds></concept><concept><id>50</id><pid>o65429_arath</pid><annotation></annotation><description></description><elementOf><idRef>INTACT</idRef></elementOf><ofType><idRef>Protein</idRef></ofType><evidences><evidence><idRef>IMPD</idRef></evidence></evidences><conames /><coaccessions><concept_accession><accession>O65429</accession><elementOf><idRef>UNIPROTKB</idRef></elementOf><ambiguous>false</ambiguous></concept_accession></coaccessions><cogds><concept_gds><attrname><idRef>TAXID</idRef></attrname><value java_class="java.lang.String"><literal>3702</literal></value><doindex>false</doindex></concept_gds><concept_gds><attrname><idRef>IndexID</idRef></attrname><value java_class="java.lang.Integer"><literal>50</literal></value><doindex>false</doindex></concept_gds></cogds></concept><concept><id>51</id><pid>q84md9_arath</pid><annotation></annotation><description></description><elementOf><idRef>INTACT</idRef></elementOf><ofType><idRef>Protein</idRef></ofType><evidences><evidence><idRef>IMPD</idRef></evidence></evidences><conames /><coaccessions><concept_accession><accession>Q84MD9</accession><elementOf><idRef>UNIPROTKB</idRef></elementOf><ambiguous>false</ambiguous></concept_accession></coaccessions><cogds><concept_gds><attrname><idRef>TAXID</idRef></attrname><value java_class="java.lang.String"><literal>3702</literal></value><doindex>false</doindex></concept_gds><concept_gds><attrname><idRef>IndexID</idRef></attrname><value java_class="java.lang.Integer"><literal>51</literal></value><doindex>false</doindex></concept_gds></cogds></concept><concept><id>52</id><pid>q84wl7_arath</pid><annotation></annotation><description></description><elementOf><idRef>INTACT</idRef></elementOf><ofType><idRef>Protein</idRef></ofType><evidences><evidence><idRef>IMPD</idRef></evidence></evidences><conames /><coaccessions><concept_accession><accession>Q84WL7</accession><elementOf><idRef>UNIPROTKB</idRef></elementOf><ambiguous>false</ambiguous></concept_accession></coaccessions><cogds><concept_gds><attrname><idRef>TAXID</idRef></attrname><value java_class="java.lang.String"><literal>3702</literal></value><doindex>false</doindex></concept_gds><concept_gds><attrname><idRef>IndexID</idRef></attrname><value java_class="java.lang.Integer"><literal>52</literal></value><doindex>false</doindex></concept_gds></cogds></concept><concept><id>53</id><pid>o65496_arath</pid><annotation></annotation><description></description><elementOf><idRef>INTACT</idRef></elementOf><ofType><idRef>Protein</idRef></ofType><evidences><evidence><idRef>IMPD</idRef></evidence></evidences><conames /><coaccessions><concept_accession><accession>O65496</accession><elementOf><idRef>UNIPROTKB</idRef></elementOf><ambiguous>false</ambiguous></concept_accession></coaccessions><cogds><concept_gds><attrname><idRef>TAXID</idRef></attrname><value java_class="java.lang.String"><literal>3702</literal></value><doindex>false</doindex></concept_gds><concept_gds><attrname><idRef>IndexID</idRef></attrname><value java_class="java.lang.Integer"><literal>53</literal></value><doindex>false</doindex></concept_gds></cogds></concept><concept><id>54</id><pid>q9c6r8_arath</pid><annotation></annotation><description></description><elementOf><idRef>INTACT</idRef></elementOf><ofType><idRef>Protein</idRef></ofType><evidences><evidence><idRef>IMPD</idRef></evidence></evidences><conames /><coaccessions><concept_accession><accession>Q9C6R8</accession><elementOf><idRef>UNIPROTKB</idRef></elementOf><ambiguous>false</ambiguous></concept_accession></coaccessions><cogds><concept_gds><attrname><idRef>TAXID</idRef></attrname><value java_class="java.lang.String"><literal>3702</literal></value><doindex>false</doindex></concept_gds><concept_gds><attrname><idRef>IndexID</idRef></attrname><value java_class="java.lang.Integer"><literal>54</literal></value><doindex>false</doindex></concept_gds></cogds></concept><concept><id>55</id><pid>a3rcc7_arath</pid><annotation></annotation><description></description><elementOf><idRef>INTACT</idRef></elementOf><ofType><idRef>Protein</idRef></ofType><evidences><evidence><idRef>IMPD</idRef></evidence></evidences><conames /><coaccessions><concept_accession><accession>A3RCC7</accession><elementOf><idRef>UNIPROTKB</idRef></elementOf><ambiguous>false</ambiguous></concept_accession></coaccessions><cogds><concept_gds><attrname><idRef>TAXID</idRef></attrname><value java_class="java.lang.String"><literal>3702</literal></value><doindex>false</doindex></concept_gds><concept_gds><attrname><idRef>IndexID</idRef></attrname><value java_class="java.lang.Integer"><literal>55</literal></value><doindex>false</doindex></concept_gds></cogds></concept><concept><id>56</id><pid>q8lpg5_arath</pid><annotation></annotation><description></description><elementOf><idRef>INTACT</idRef></elementOf><ofType><idRef>Protein</idRef></ofType><evidences><evidence><idRef>IMPD</idRef></evidence></evidences><conames /><coaccessions><concept_accession><accession>Q8LPG5</accession><elementOf><idRef>UNIPROTKB</idRef></elementOf><ambiguous>false</ambiguous></concept_accession></coaccessions><cogds><concept_gds><attrname><idRef>TAXID</idRef></attrname><value java_class="java.lang.String"><literal>3702</literal></value><doindex>false</doindex></concept_gds><concept_gds><attrname><idRef>IndexID</idRef></attrname><value java_class="java.lang.Integer"><literal>56</literal></value><doindex>false</doindex></concept_gds></cogds></concept><concept><id>57</id><pid>Q8W191-2</pid><annotation></annotation><description></description><elementOf><idRef>INTACT</idRef></elementOf><ofType><idRef>Protein</idRef></ofType><evidences><evidence><idRef>IMPD</idRef></evidence></evidences><conames><concept_name><name>Transcription factor HY5-like</name><isPreferred>true</isPreferred></concept_name></conames><coaccessions><concept_accession><accession>Q8W191-2</accession><elementOf><idRef>UNIPROTKB</idRef></elementOf><ambiguous>false</ambiguous></concept_accession></coaccessions><cogds><concept_gds><attrname><idRef>TAXID</idRef></attrname><value java_class="java.lang.String"><literal>3702</literal></value><doindex>false</doindex></concept_gds><concept_gds><attrname><idRef>IndexID</idRef></attrname><value java_class="java.lang.Integer"><literal>57</literal></value><doindex>false</doindex></concept_gds></cogds></concept><concept><id>58</id><pid>q7xjr4_arath</pid><annotation></annotation><description></description><elementOf><idRef>INTACT</idRef></elementOf><ofType><idRef>Protein</idRef></ofType><evidences><evidence><idRef>IMPD</idRef></evidence></evidences><conames /><coaccessions><concept_accession><accession>Q7XJR4</accession><elementOf><idRef>UNIPROTKB</idRef></elementOf><ambiguous>false</ambiguous></concept_accession></coaccessions><cogds><concept_gds><attrname><idRef>TAXID</idRef></attrname><value java_class="java.lang.String"><literal>3702</literal></value><doindex>false</doindex></concept_gds><concept_gds><attrname><idRef>IndexID</idRef></attrname><value java_class="java.lang.Integer"><literal>58</literal></value><doindex>false</doindex></concept_gds></cogds></concept><concept><id>59</id><pid>O22456-2</pid><annotation></annotation><description></description><elementOf><idRef>INTACT</idRef></elementOf><ofType><idRef>Protein</idRef></ofType><evidences><evidence><idRef>IMPD</idRef></evidence></evidences><conames><concept_name><name>Developmental protein SEPALLATA 3</name><isPreferred>true</isPreferred></concept_name></conames><coaccessions><concept_accession><accession>O22456-2</accession><elementOf><idRef>UNIPROTKB</idRef></elementOf><ambiguous>false</ambiguous></concept_accession></coaccessions><cogds><concept_gds><attrname><idRef>TAXID</idRef></attrname><value java_class="java.lang.String"><literal>3702</literal></value><doindex>false</doindex></concept_gds><concept_gds><attrname><idRef>IndexID</idRef></attrname><value java_class="java.lang.Integer"><literal>59</literal></value><doindex>false</doindex></concept_gds></cogds></concept><concept><id>60</id><pid>q8w4d9_arath</pid><annotation></annotation><description></description><elementOf><idRef>INTACT</idRef></elementOf><ofType><idRef>Protein</idRef></ofType><evidences><evidence><idRef>IMPD</idRef></evidence></evidences><conames /><coaccessions><concept_accession><accession>Q8W4D9</accession><elementOf><idRef>UNIPROTKB</idRef></elementOf><ambiguous>false</ambiguous></concept_accession></coaccessions><cogds><concept_gds><attrname><idRef>TAXID</idRef></attrname><value java_class="java.lang.String"><literal>3702</literal></value><doindex>false</doindex></concept_gds><concept_gds><attrname><idRef>IndexID</idRef></attrname><value java_class="java.lang.Integer"><literal>60</literal></value><doindex>false</doindex></concept_gds></cogds></concept><concept><id>61</id><pid>q8h177_arath</pid><annotation></annotation><description></description><elementOf><idRef>INTACT</idRef></elementOf><ofType><idRef>Protein</idRef></ofType><evidences><evidence><idRef>IMPD</idRef></evidence></evidences><conames /><coaccessions><concept_accession><accession>Q8H177</accession><elementOf><idRef>UNIPROTKB</idRef></elementOf><ambiguous>false</ambiguous></concept_accession></coaccessions><cogds><concept_gds><attrname><idRef>TAXID</idRef></attrname><value java_class="java.lang.String"><literal>3702</literal></value><doindex>false</doindex></concept_gds><concept_gds><attrname><idRef>IndexID</idRef></attrname><value java_class="java.lang.Integer"><literal>61</literal></value><doindex>false</doindex></concept_gds></cogds></concept><concept><id>62</id><pid>q93zq7_arath</pid><annotation></annotation><description></description><elementOf><idRef>INTACT</idRef></elementOf><ofType><idRef>Protein</idRef></ofType><evidences><evidence><idRef>IMPD</idRef></evidence></evidences><conames /><coaccessions><concept_accession><accession>Q93ZQ7</accession><elementOf><idRef>UNIPROTKB</idRef></elementOf><ambiguous>false</ambiguous></concept_accession></coaccessions><cogds><concept_gds><attrname><idRef>TAXID</idRef></attrname><value java_class="java.lang.String"><literal>3702</literal></value><doindex>false</doindex></concept_gds><concept_gds><attrname><idRef>IndexID</idRef></attrname><value java_class="java.lang.Integer"><literal>62</literal></value><doindex>false</doindex></concept_gds></cogds></concept><concept><id>63</id><pid>q7xar9_arath</pid><annotation></annotation><description></description><elementOf><idRef>INTACT</idRef></elementOf><ofType><idRef>Protein</idRef></ofType><evidences><evidence><idRef>IMPD</idRef></evidence></evidences><conames /><coaccessions><concept_accession><accession>Q7XAR9</accession><elementOf><idRef>UNIPROTKB</idRef></elementOf><ambiguous>false</ambiguous></concept_accession></coaccessions><cogds><concept_gds><attrname><idRef>TAXID</idRef></attrname><value java_class="java.lang.String"><literal>3702</literal></value><doindex>false</doindex></concept_gds><concept_gds><attrname><idRef>IndexID</idRef></attrname><value java_class="java.lang.Integer"><literal>63</literal></value><doindex>false</doindex></concept_gds></cogds></concept><concept><id>64</id><pid>q8lcq9_arath</pid><annotation></annotation><description></description><elementOf><idRef>INTACT</idRef></elementOf><ofType><idRef>Protein</idRef></ofType><evidences><evidence><idRef>IMPD</idRef></evidence></evidences><conames /><coaccessions><concept_accession><accession>Q8LCQ9</accession><elementOf><idRef>UNIPROTKB</idRef></elementOf><ambiguous>false</ambiguous></concept_accession></coaccessions><cogds><concept_gds><attrname><idRef>TAXID</idRef></attrname><value java_class="java.lang.String"><literal>3702</literal></value><doindex>false</doindex></concept_gds><concept_gds><attrname><idRef>IndexID</idRef></attrname><value java_class="java.lang.Integer"><literal>64</literal></value><doindex>false</doindex></concept_gds></cogds></concept><concept><id>65</id><pid>q93z05_arath</pid><annotation></annotation><description></description><elementOf><idRef>INTACT</idRef></elementOf><ofType><idRef>Protein</idRef></ofType><evidences><evidence><idRef>IMPD</idRef></evidence></evidences><conames /><coaccessions><concept_accession><accession>Q93Z05</accession><elementOf><idRef>UNIPROTKB</idRef></elementOf><ambiguous>false</ambiguous></concept_accession></coaccessions><cogds><concept_gds><attrname><idRef>TAXID</idRef></attrname><value java_class="java.lang.String"><literal>3702</literal></value><doindex>false</doindex></concept_gds><concept_gds><attrname><idRef>IndexID</idRef></attrname><value java_class="java.lang.Integer"><literal>65</literal></value><doindex>false</doindex></concept_gds></cogds></concept><concept><id>66</id><pid>q8l9k5_arath</pid><annotation></annotation><description></description><elementOf><idRef>INTACT</idRef></elementOf><ofType><idRef>Protein</idRef></ofType><evidences><evidence><idRef>IMPD</idRef></evidence></evidences><conames /><coaccessions><concept_accession><accession>Q8L9K5</accession><elementOf><idRef>UNIPROTKB</idRef></elementOf><ambiguous>false</ambiguous></concept_accession></coaccessions><cogds><concept_gds><attrname><idRef>TAXID</idRef></attrname><value java_class="java.lang.String"><literal>3702</literal></value><doindex>false</doindex></concept_gds><concept_gds><attrname><idRef>IndexID</idRef></attrname><value java_class="java.lang.Integer"><literal>66</literal></value><doindex>false</doindex></concept_gds></cogds></concept><concept><id>67</id><pid>q8h0s7_arath</pid><annotation></annotation><description></description><elementOf><idRef>INTACT</idRef></elementOf><ofType><idRef>Protein</idRef></ofType><evidences><evidence><idRef>IMPD</idRef></evidence></evidences><conames /><coaccessions><concept_accession><accession>Q8H0S7</accession><elementOf><idRef>UNIPROTKB</idRef></elementOf><ambiguous>false</ambiguous></concept_accession></coaccessions><cogds><concept_gds><attrname><idRef>TAXID</idRef></attrname><value java_class="java.lang.String"><literal>3702</literal></value><doindex>false</doindex></concept_gds><concept_gds><attrname><idRef>IndexID</idRef></attrname><value java_class="java.lang.Integer"><literal>67</literal></value><doindex>false</doindex></concept_gds></cogds></concept><concept><id>68</id><pid>Q9SXZ2-2</pid><annotation></annotation><description></description><elementOf><idRef>INTACT</idRef></elementOf><ofType><idRef>Protein</idRef></ofType><evidences><evidence><idRef>IMPD</idRef></evidence></evidences><conames><concept_name><name>Protein FLOWERING LOCUS T</name><isPreferred>true</isPreferred></concept_name></conames><coaccessions><concept_accession><accession>Q9SXZ2-2</accession><elementOf><idRef>UNIPROTKB</idRef></elementOf><ambiguous>false</ambiguous></concept_accession></coaccessions><cogds><concept_gds><attrname><idRef>TAXID</idRef></attrname><value java_class="java.lang.String"><literal>3702</literal></value><doindex>false</doindex></concept_gds><concept_gds><attrname><idRef>IndexID</idRef></attrname><value java_class="java.lang.Integer"><literal>68</literal></value><doindex>false</doindex></concept_gds></cogds></concept><concept><id>69</id><pid>q94k58_arath</pid><annotation></annotation><description></description><elementOf><idRef>INTACT</idRef></elementOf><ofType><idRef>Protein</idRef></ofType><evidences><evidence><idRef>IMPD</idRef></evidence></evidences><conames /><coaccessions><concept_accession><accession>Q94K58</accession><elementOf><idRef>UNIPROTKB</idRef></elementOf><ambiguous>false</ambiguous></concept_accession></coaccessions><cogds><concept_gds><attrname><idRef>TAXID</idRef></attrname><value java_class="java.lang.String"><literal>3702</literal></value><doindex>false</doindex></concept_gds><concept_gds><attrname><idRef>IndexID</idRef></attrname><value java_class="java.lang.Integer"><literal>69</literal></value><doindex>false</doindex></concept_gds></cogds></concept><concept><id>70</id><pid>q84uc4_arath</pid><annotation></annotation><description></description><elementOf><idRef>INTACT</idRef></elementOf><ofType><idRef>Protein</idRef></ofType><evidences><evidence><idRef>IMPD</idRef></evidence></evidences><conames /><coaccessions><concept_accession><accession>Q84UC4</accession><elementOf><idRef>UNIPROTKB</idRef></elementOf><ambiguous>false</ambiguous></concept_accession></coaccessions><cogds><concept_gds><attrname><idRef>TAXID</idRef></attrname><value java_class="java.lang.String"><literal>3702</literal></value><doindex>false</doindex></concept_gds><concept_gds><attrname><idRef>IndexID</idRef></attrname><value java_class="java.lang.Integer"><literal>70</literal></value><doindex>false</doindex></concept_gds></cogds></concept><concept><id>71</id><pid>q0wu92_arath</pid><annotation></annotation><description></description><elementOf><idRef>INTACT</idRef></elementOf><ofType><idRef>Protein</idRef></ofType><evidences><evidence><idRef>IMPD</idRef></evidence></evidences><conames /><coaccessions><concept_accession><accession>Q0WU92</accession><elementOf><idRef>UNIPROTKB</idRef></elementOf><ambiguous>false</ambiguous></concept_accession></coaccessions><cogds><concept_gds><attrname><idRef>TAXID</idRef></attrname><value java_class="java.lang.String"><literal>3702</literal></value><doindex>false</doindex></concept_gds><concept_gds><attrname><idRef>IndexID</idRef></attrname><value java_class="java.lang.Integer"><literal>71</literal></value><doindex>false</doindex></concept_gds></cogds></concept><concept><id>72</id><pid>q9ma04_arath</pid><annotation></annotation><description></description><elementOf><idRef>INTACT</idRef></elementOf><ofType><idRef>Protein</idRef></ofType><evidences><evidence><idRef>IMPD</idRef></evidence></evidences><conames /><coaccessions><concept_accession><accession>Q9MA04</accession><elementOf><idRef>UNIPROTKB</idRef></elementOf><ambiguous>false</ambiguous></concept_accession></coaccessions><cogds><concept_gds><attrname><idRef>TAXID</idRef></attrname><value java_class="java.lang.String"><literal>3702</literal></value><doindex>false</doindex></concept_gds><concept_gds><attrname><idRef>IndexID</idRef></attrname><value java_class="java.lang.Integer"><literal>72</literal></value><doindex>false</doindex></concept_gds></cogds></concept><concept><id>73</id><pid>o49625_arath</pid><annotation></annotation><description></description><elementOf><idRef>INTACT</idRef></elementOf><ofType><idRef>Protein</idRef></ofType><evidences><evidence><idRef>IMPD</idRef></evidence></evidences><conames /><coaccessions><concept_accession><accession>O49625</accession><elementOf><idRef>UNIPROTKB</idRef></elementOf><ambiguous>false</ambiguous></concept_accession></coaccessions><cogds><concept_gds><attrname><idRef>TAXID</idRef></attrname><value java_class="java.lang.String"><literal>3702</literal></value><doindex>false</doindex></concept_gds><concept_gds><attrname><idRef>IndexID</idRef></attrname><value java_class="java.lang.Integer"><literal>73</literal></value><doindex>false</doindex></concept_gds></cogds></concept><concept><id>74</id><pid>q8lkg6_arath</pid><annotation></annotation><description></description><elementOf><idRef>INTACT</idRef></elementOf><ofType><idRef>Protein</idRef></ofType><evidences><evidence><idRef>IMPD</idRef></evidence></evidences><conames /><coaccessions><concept_accession><accession>Q8LKG6</accession><elementOf><idRef>UNIPROTKB</idRef></elementOf><ambiguous>false</ambiguous></concept_accession></coaccessions><cogds><concept_gds><attrname><idRef>TAXID</idRef></attrname><value java_class="java.lang.String"><literal>3702</literal></value><doindex>false</doindex></concept_gds><concept_gds><attrname><idRef>IndexID</idRef></attrname><value java_class="java.lang.Integer"><literal>74</literal></value><doindex>false</doindex></concept_gds></cogds></concept><concept><id>75</id><pid>P29383-2</pid><annotation></annotation><description></description><elementOf><idRef>INTACT</idRef></elementOf><ofType><idRef>Protein</idRef></ofType><evidences><evidence><idRef>IMPD</idRef></evidence></evidences><conames><concept_name><name>Agamous-like MADS-box protein AGL3</name><isPreferred>true</isPreferred></concept_name></conames><coaccessions><concept_accession><accession>P29383-2</accession><elementOf><idRef>UNIPROTKB</idRef></elementOf><ambiguous>false</ambiguous></concept_accession></coaccessions><cogds><concept_gds><attrname><idRef>TAXID</idRef></attrname><value java_class="java.lang.String"><literal>3702</literal></value><doindex>false</doindex></concept_gds><concept_gds><attrname><idRef>IndexID</idRef></attrname><value java_class="java.lang.Integer"><literal>75</literal></value><doindex>false</doindex></concept_gds></cogds></concept><concept><id>76</id><pid>rik-1_protein</pid><annotation></annotation><description></description><elementOf><idRef>INTACT</idRef></elementOf><ofType><idRef>Protein</idRef></ofType><evidences><evidence><idRef>IMPD</idRef></evidence></evidences><conames><concept_name><name>RS2-interacting KH protein</name><isPreferred>true</isPreferred></concept_name></conames><coaccessions><concept_accession><accession>Q8RY59</accession><elementOf><idRef>UNIPROTKB</idRef></elementOf><ambiguous>false</ambiguous></concept_accession></coaccessions><cogds><concept_gds><attrname><idRef>TAXID</idRef></attrname><value java_class="java.lang.String"><literal>3702</literal></value><doindex>false</doindex></concept_gds><concept_gds><attrname><idRef>IndexID</idRef></attrname><value java_class="java.lang.Integer"><literal>77</literal></value><doindex>false</doindex></concept_gds></cogds></concept><concept><id>77</id><pid>q9zvj8_arath</pid><annotation></annotation><description></description><elementOf><idRef>INTACT</idRef></elementOf><ofType><idRef>Protein</idRef></ofType><evidences><evidence><idRef>IMPD</idRef></evidence></evidences><conames /><coaccessions><concept_accession><accession>Q9ZVJ8</accession><elementOf><idRef>UNIPROTKB</idRef></elementOf><ambiguous>false</ambiguous></concept_accession></coaccessions><cogds><concept_gds><attrname><idRef>TAXID</idRef></attrname><value java_class="java.lang.String"><literal>3702</literal></value><doindex>false</doindex></concept_gds><concept_gds><attrname><idRef>IndexID</idRef></attrname><value java_class="java.lang.Integer"><literal>78</literal></value><doindex>false</doindex></concept_gds></cogds></concept><concept><id>78</id><pid>q8l7f2_arath</pid><annotation></annotation><description></description><elementOf><idRef>INTACT</idRef></elementOf><ofType><idRef>Protein</idRef></ofType><evidences><evidence><idRef>IMPD</idRef></evidence></evidences><conames><concept_name><name>ATP synthase gamma chain</name><isPreferred>true</isPreferred></concept_name></conames><coaccessions><concept_accession><accession>Q8L7F2</accession><elementOf><idRef>UNIPROTKB</idRef></elementOf><ambiguous>false</ambiguous></concept_accession></coaccessions><cogds><concept_gds><attrname><idRef>TAXID</idRef></attrname><value java_class="java.lang.String"><literal>3702</literal></value><doindex>false</doindex></concept_gds><concept_gds><attrname><idRef>IndexID</idRef></attrname><value java_class="java.lang.Integer"><literal>79</literal></value><doindex>false</doindex></concept_gds></cogds></concept><concept><id>79</id><pid>q9fyb1_arath</pid><annotation></annotation><description></description><elementOf><idRef>INTACT</idRef></elementOf><ofType><idRef>Protein</idRef></ofType><evidences><evidence><idRef>IMPD</idRef></evidence></evidences><conames /><coaccessions><concept_accession><accession>Q9FYB1</accession><elementOf><idRef>UNIPROTKB</idRef></elementOf><ambiguous>false</ambiguous></concept_accession></coaccessions><cogds><concept_gds><attrname><idRef>TAXID</idRef></attrname><value java_class="java.lang.String"><literal>3702</literal></value><doindex>false</doindex></concept_gds><concept_gds><attrname><idRef>IndexID</idRef></attrname><value java_class="java.lang.Integer"><literal>80</literal></value><doindex>false</doindex></concept_gds></cogds></concept><concept><id>80</id><pid>o23645_arath</pid><annotation></annotation><description></description><elementOf><idRef>INTACT</idRef></elementOf><ofType><idRef>Protein</idRef></ofType><evidences><evidence><idRef>IMPD</idRef></evidence></evidences><conames /><coaccessions><concept_accession><accession>O23645</accession><elementOf><idRef>UNIPROTKB</idRef></elementOf><ambiguous>false</ambiguous></concept_accession></coaccessions><cogds><concept_gds><attrname><idRef>TAXID</idRef></attrname><value java_class="java.lang.String"><literal>3702</literal></value><doindex>false</doindex></concept_gds><concept_gds><attrname><idRef>IndexID</idRef></attrname><value java_class="java.lang.Integer"><literal>81</literal></value><doindex>false</doindex></concept_gds></cogds></concept><concept><id>81</id><pid>q9fya7_arath</pid><annotation></annotation><description></description><elementOf><idRef>INTACT</idRef></elementOf><ofType><idRef>Protein</idRef></ofType><evidences><evidence><idRef>IMPD</idRef></evidence></evidences><conames /><coaccessions><concept_accession><accession>Q9FYA7</accession><elementOf><idRef>UNIPROTKB</idRef></elementOf><ambiguous>false</ambiguous></concept_accession></coaccessions><cogds><concept_gds><attrname><idRef>TAXID</idRef></attrname><value java_class="java.lang.String"><literal>3702</literal></value><doindex>false</doindex></concept_gds><concept_gds><attrname><idRef>IndexID</idRef></attrname><value java_class="java.lang.Integer"><literal>82</literal></value><doindex>false</doindex></concept_gds></cogds></concept><concept><id>82</id><pid>q9szf4_arath</pid><annotation></annotation><description></description><elementOf><idRef>INTACT</idRef></elementOf><ofType><idRef>Protein</idRef></ofType><evidences><evidence><idRef>IMPD</idRef></evidence></evidences><conames /><coaccessions><concept_accession><accession>Q9SZF4</accession><elementOf><idRef>UNIPROTKB</idRef></elementOf><ambiguous>false</ambiguous></concept_accession></coaccessions><cogds><concept_gds><attrname><idRef>TAXID</idRef></attrname><value java_class="java.lang.String"><literal>3702</literal></value><doindex>false</doindex></concept_gds><concept_gds><attrname><idRef>IndexID</idRef></attrname><value java_class="java.lang.Integer"><literal>83</literal></value><doindex>false</doindex></concept_gds></cogds></concept><concept><id>83</id><pid>q8w2f3-2</pid><annotation></annotation><description></description><elementOf><idRef>INTACT</idRef></elementOf><ofType><idRef>Protein</idRef></ofType><evidences><evidence><idRef>IMPD</idRef></evidence></evidences><conames><concept_name><name>Transcription factor PIF4</name><isPreferred>true</isPreferred></concept_name></conames><coaccessions><concept_accession><accession>Q8W2F3-2</accession><elementOf><idRef>UNIPROTKB</idRef></elementOf><ambiguous>false</ambiguous></concept_accession></coaccessions><cogds><concept_gds><attrname><idRef>TAXID</idRef></attrname><value java_class="java.lang.String"><literal>3702</literal></value><doindex>false</doindex></concept_gds><concept_gds><attrname><idRef>IndexID</idRef></attrname><value java_class="java.lang.Integer"><literal>84</literal></value><doindex>false</doindex></concept_gds></cogds></concept><concept><id>84</id><pid>q9m4b6_arath</pid><annotation></annotation><description></description><elementOf><idRef>INTACT</idRef></elementOf><ofType><idRef>Protein</idRef></ofType><evidences><evidence><idRef>IMPD</idRef></evidence></evidences><conames /><coaccessions><concept_accession><accession>Q9M4B6</accession><elementOf><idRef>UNIPROTKB</idRef></elementOf><ambiguous>false</ambiguous></concept_accession></coaccessions><cogds><concept_gds><attrname><idRef>TAXID</idRef></attrname><value java_class="java.lang.String"><literal>3702</literal></value><doindex>false</doindex></concept_gds><concept_gds><attrname><idRef>IndexID</idRef></attrname><value java_class="java.lang.Integer"><literal>85</literal></value><doindex>false</doindex></concept_gds></cogds></concept><concept><id>85</id><pid>q9ft85_arath</pid><annotation></annotation><description></description><elementOf><idRef>INTACT</idRef></elementOf><ofType><idRef>Protein</idRef></ofType><evidences><evidence><idRef>IMPD</idRef></evidence></evidences><conames /><coaccessions><concept_accession><accession>Q9FT85</accession><elementOf><idRef>UNIPROTKB</idRef></elementOf><ambiguous>false</ambiguous></concept_accession></coaccessions><cogds><concept_gds><attrname><idRef>TAXID</idRef></attrname><value java_class="java.lang.String"><literal>3702</literal></value><doindex>false</doindex></concept_gds><concept_gds><attrname><idRef>IndexID</idRef></attrname><value java_class="java.lang.Integer"><literal>86</literal></value><doindex>false</doindex></concept_gds></cogds></concept><concept><id>86</id><pid>o23288_arath</pid><annotation></annotation><description></description><elementOf><idRef>INTACT</idRef></elementOf><ofType><idRef>Protein</idRef></ofType><evidences><evidence><idRef>IMPD</idRef></evidence></evidences><conames /><coaccessions><concept_accession><accession>O23288</accession><elementOf><idRef>UNIPROTKB</idRef></elementOf><ambiguous>false</ambiguous></concept_accession></coaccessions><cogds><concept_gds><attrname><idRef>TAXID</idRef></attrname><value java_class="java.lang.String"><literal>3702</literal></value><doindex>false</doindex></concept_gds><concept_gds><attrname><idRef>IndexID</idRef></attrname><value java_class="java.lang.Integer"><literal>87</literal></value><doindex>false</doindex></concept_gds></cogds></concept><concept><id>87</id><pid>q9sk04_arath</pid><annotation></annotation><description></description><elementOf><idRef>INTACT</idRef></elementOf><ofType><idRef>Protein</idRef></ofType><evidences><evidence><idRef>IMPD</idRef></evidence></evidences><conames /><coaccessions><concept_accession><accession>Q9SK04</accession><elementOf><idRef>UNIPROTKB</idRef></elementOf><ambiguous>false</ambiguous></concept_accession></coaccessions><cogds><concept_gds><attrname><idRef>TAXID</idRef></attrname><value java_class="java.lang.String"><literal>3702</literal></value><doindex>false</doindex></concept_gds><concept_gds><attrname><idRef>IndexID</idRef></attrname><value java_class="java.lang.Integer"><literal>88</literal></value><doindex>false</doindex></concept_gds></cogds></concept><concept><id>88</id><pid>q8ldb5_arath</pid><annotation></annotation><description></description><elementOf><idRef>INTACT</idRef></elementOf><ofType><idRef>Protein</idRef></ofType><evidences><evidence><idRef>IMPD</idRef></evidence></evidences><conames /><coaccessions><concept_accession><accession>Q8LDB5</accession><elementOf><idRef>UNIPROTKB</idRef></elementOf><ambiguous>false</ambiguous></concept_accession></coaccessions><cogds><concept_gds><attrname><idRef>TAXID</idRef></attrname><value java_class="java.lang.String"><literal>3702</literal></value><doindex>false</doindex></concept_gds><concept_gds><attrname><idRef>IndexID</idRef></attrname><value java_class="java.lang.Integer"><literal>89</literal></value><doindex>false</doindex></concept_gds></cogds></concept><concept><id>89</id><pid>Q39140-2</pid><annotation></annotation><description></description><elementOf><idRef>INTACT</idRef></elementOf><ofType><idRef>Protein</idRef></ofType><evidences><evidence><idRef>IMPD</idRef></evidence></evidences><conames><concept_name><name>Transcription factor TGA6</name><isPreferred>true</isPreferred></concept_name></conames><coaccessions><concept_accession><accession>Q39140-2</accession><elementOf><idRef>UNIPROTKB</idRef></elementOf><ambiguous>false</ambiguous></concept_accession></coaccessions><cogds><concept_gds><attrname><idRef>TAXID</idRef></attrname><value java_class="java.lang.String"><literal>3702</literal></value><doindex>false</doindex></concept_gds><concept_gds><attrname><idRef>IndexID</idRef></attrname><value java_class="java.lang.Integer"><literal>90</literal></value><doindex>false</doindex></concept_gds></cogds></concept><concept><id>90</id><pid>q8la25_arath</pid><annotation></annotation><description></description><elementOf><idRef>INTACT</idRef></elementOf><ofType><idRef>Protein</idRef></ofType><evidences><evidence><idRef>IMPD</idRef></evidence></evidences><conames /><coaccessions><concept_accession><accession>Q8LA25</accession><elementOf><idRef>UNIPROTKB</idRef></elementOf><ambiguous>false</ambiguous></concept_accession></coaccessions><cogds><concept_gds><attrname><idRef>TAXID</idRef></attrname><value java_class="java.lang.String"><literal>3702</literal></value><doindex>false</doindex></concept_gds><concept_gds><attrname><idRef>IndexID</idRef></attrname><value java_class="java.lang.Integer"><literal>91</literal></value><doindex>false</doindex></concept_gds></cogds></concept><concept><id>91</id><pid>q84w87_arath</pid><annotation></annotation><description></description><elementOf><idRef>INTACT</idRef></elementOf><ofType><idRef>Protein</idRef></ofType><evidences><evidence><idRef>IMPD</idRef></evidence></evidences><conames /><coaccessions><concept_accession><accession>Q84W87</accession><elementOf><idRef>UNIPROTKB</idRef></elementOf><ambiguous>false</ambiguous></concept_accession></coaccessions><cogds><concept_gds><attrname><idRef>TAXID</idRef></attrname><value java_class="java.lang.String"><literal>3702</literal></value><doindex>false</doindex></concept_gds><concept_gds><attrname><idRef>IndexID</idRef></attrname><value java_class="java.lang.Integer"><literal>92</literal></value><doindex>false</doindex></concept_gds></cogds></concept><concept><id>92</id><pid>q9fh18-1</pid><annotation></annotation><description></description><elementOf><idRef>INTACT</idRef></elementOf><ofType><idRef>Protein</idRef></ofType><evidences><evidence><idRef>IMPD</idRef></evidence></evidences><conames><concept_name><name>WPP domain-interacting protein 2</name><isPreferred>true</isPreferred></concept_name></conames><coaccessions><concept_accession><accession>Q9FH18-1</accession><elementOf><idRef>UNIPROTKB</idRef></elementOf><ambiguous>false</ambiguous></concept_accession></coaccessions><cogds><concept_gds><attrname><idRef>TAXID</idRef></attrname><value java_class="java.lang.String"><literal>3702</literal></value><doindex>false</doindex></concept_gds><concept_gds><attrname><idRef>IndexID</idRef></attrname><value java_class="java.lang.Integer"><literal>93</literal></value><doindex>false</doindex></concept_gds></cogds></concept><concept><id>93</id><pid>q56x17_arath</pid><annotation></annotation><description></description><elementOf><idRef>INTACT</idRef></elementOf><ofType><idRef>Protein</idRef></ofType><evidences><evidence><idRef>IMPD</idRef></evidence></evidences><conames /><coaccessions><concept_accession><accession>Q56X17</accession><elementOf><idRef>UNIPROTKB</idRef></elementOf><ambiguous>false</ambiguous></concept_accession></coaccessions><cogds><concept_gds><attrname><idRef>TAXID</idRef></attrname><value java_class="java.lang.String"><literal>3702</literal></value><doindex>false</doindex></concept_gds><concept_gds><attrname><idRef>IndexID</idRef></attrname><value java_class="java.lang.Integer"><literal>94</literal></value><doindex>false</doindex></concept_gds></cogds></concept><concept><id>94</id><pid>arath05g16630</pid><annotation></annotation><description></description><elementOf><idRef>INTACT</idRef></elementOf><ofType><idRef>Protein</idRef></ofType><evidences><evidence><idRef>IMPD</idRef></evidence></evidences><conames><concept_name><name>Arath05g16630</name><isPreferred>true</isPreferred></concept_name></conames><coaccessions><concept_accession><accession>Q8W489</accession><elementOf><idRef>UNIPROTKB</idRef></elementOf><ambiguous>false</ambiguous></concept_accession><concept_accession><accession>EBI-1254734</accession><elementOf><idRef>INTACT</idRef></elementOf><ambiguous>false</ambiguous></concept_accession></coaccessions><cogds><concept_gds><attrname><idRef>TAXID</idRef></attrname><value java_class="java.lang.String"><literal>3702</literal></value><doindex>false</doindex></concept_gds><concept_gds><attrname><idRef>IndexID</idRef></attrname><value java_class="java.lang.Integer"><literal>95</literal></value><doindex>false</doindex></concept_gds></cogds></concept><concept><id>95</id><pid>q9ld58_arath</pid><annotation></annotation><description></description><elementOf><idRef>INTACT</idRef></elementOf><ofType><idRef>Protein</idRef></ofType><evidences><evidence><idRef>IMPD</idRef></evidence></evidences><conames /><coaccessions><concept_accession><accession>Q9LD58</accession><elementOf><idRef>UNIPROTKB</idRef></elementOf><ambiguous>false</ambiguous></concept_accession></coaccessions><cogds><concept_gds><attrname><idRef>TAXID</idRef></attrname><value java_class="java.lang.String"><literal>3702</literal></value><doindex>false</doindex></concept_gds><concept_gds><attrname><idRef>IndexID</idRef></attrname><value java_class="java.lang.Integer"><literal>96</literal></value><doindex>false</doindex></concept_gds></cogds></concept><concept><id>96</id><pid>iaa-arath-pep</pid><annotation></annotation><description></description><elementOf><idRef>INTACT</idRef></elementOf><ofType><idRef>Protein</idRef></ofType><evidences><evidence><idRef>IMPD</idRef></evidence></evidences><conames><concept_name><name>IAA/Aux domain II peptide</name><isPreferred>true</isPreferred></concept_name></conames><coaccessions><concept_accession><accession>EBI-1771591</accession><elementOf><idRef>INTACT</idRef></elementOf><ambiguous>false</ambiguous></concept_accession><concept_accession><accession>Q38825</accession><elementOf><idRef>UNIPROTKB</idRef></elementOf><ambiguous>false</ambiguous></concept_accession></coaccessions><cogds><concept_gds><attrname><idRef>TAXID</idRef></attrname><value java_class="java.lang.String"><literal>3702</literal></value><doindex>false</doindex></concept_gds><concept_gds><attrname><idRef>IndexID</idRef></attrname><value java_class="java.lang.Integer"><literal>97</literal></value><doindex>false</doindex></concept_gds></cogds></concept><concept><id>97</id><pid>Q38826-1</pid><annotation></annotation><description></description><elementOf><idRef>INTACT</idRef></elementOf><ofType><idRef>Protein</idRef></ofType><evidences><evidence><idRef>IMPD</idRef></evidence></evidences><conames><concept_name><name>Auxin-responsive protein IAA8</name><isPreferred>true</isPreferred></concept_name></conames><coaccessions><concept_accession><accession>Q38826-1</accession><elementOf><idRef>UNIPROTKB</idRef></elementOf><ambiguous>false</ambiguous></concept_accession></coaccessions><cogds><concept_gds><attrname><idRef>TAXID</idRef></attrname><value java_class="java.lang.String"><literal>3702</literal></value><doindex>false</doindex></concept_gds><concept_gds><attrname><idRef>IndexID</idRef></attrname><value java_class="java.lang.Integer"><literal>98</literal></value><doindex>false</doindex></concept_gds></cogds></concept><concept><id>98</id><pid>q2qcl4_arath</pid><annotation></annotation><description></description><elementOf><idRef>INTACT</idRef></elementOf><ofType><idRef>Protein</idRef></ofType><evidences><evidence><idRef>IMPD</idRef></evidence></evidences><conames /><coaccessions><concept_accession><accession>Q2QCL4</accession><elementOf><idRef>UNIPROTKB</idRef></elementOf><ambiguous>false</ambiguous></concept_accession></coaccessions><cogds><concept_gds><attrname><idRef>TAXID</idRef></attrname><value java_class="java.lang.String"><literal>3702</literal></value><doindex>false</doindex></concept_gds><concept_gds><attrname><idRef>IndexID</idRef></attrname><value java_class="java.lang.Integer"><literal>99</literal></value><doindex>false</doindex></concept_gds></cogds></concept><concept><id>99</id><pid>q8gxh1_arath</pid><annotation></annotation><description></description><elementOf><idRef>INTACT</idRef></elementOf><ofType><idRef>Protein</idRef></ofType><evidences><evidence><idRef>IMPD</idRef></evidence></evidences><conames /><coaccessions><concept_accession><accession>Q8GXH1</accession><elementOf><idRef>UNIPROTKB</idRef></elementOf><ambiguous>false</ambiguous></concept_accession></coaccessions><cogds><concept_gds><attrname><idRef>TAXID</idRef></attrname><value java_class="java.lang.String"><literal>3702</literal></value><doindex>false</doindex></concept_gds><concept_gds><attrname><idRef>IndexID</idRef></attrname><value java_class="java.lang.Integer"><literal>100</literal></value><doindex>false</doindex></concept_gds></cogds></concept><concept><id>100</id><pid>q39218-2</pid><annotation></annotation><description></description><elementOf><idRef>INTACT</idRef></elementOf><ofType><idRef>Protein</idRef></ofType><evidences><evidence><idRef>IMPD</idRef></evidence></evidences><conames><concept_name><name>Serine acetyltransferase 3, mitochondrial</name><isPreferred>true</isPreferred></concept_name></conames><coaccessions><concept_accession><accession>Q39218-2</accession><elementOf><idRef>UNIPROTKB</idRef></elementOf><ambiguous>false</ambiguous></concept_accession></coaccessions><cogds><concept_gds><attrname><idRef>TAXID</idRef></attrname><value java_class="java.lang.String"><literal>3702</literal></value><doindex>false</doindex></concept_gds><concept_gds><attrname><idRef>IndexID</idRef></attrname><value java_class="java.lang.Integer"><literal>101</literal></value><doindex>false</doindex></concept_gds></cogds></concept><concept><id>101</id><pid>oas_arath_protein</pid><annotation></annotation><description></description><elementOf><idRef>INTACT</idRef></elementOf><ofType><idRef>Protein</idRef></ofType><evidences><evidence><idRef>IMPD</idRef></evidence></evidences><conames><concept_name><name>0-acetylserine (thiol) lyase </name><isPreferred>true</isPreferred></concept_name></conames><coaccessions><concept_accession><accession>P47998</accession><elementOf><idRef>UNIPROTKB</idRef></elementOf><ambiguous>false</ambiguous></concept_accession></coaccessions><cogds><concept_gds><attrname><idRef>TAXID</idRef></attrname><value java_class="java.lang.String"><literal>3702</literal></value><doindex>false</doindex></concept_gds><concept_gds><attrname><idRef>IndexID</idRef></attrname><value java_class="java.lang.Integer"><literal>102</literal></value><doindex>false</doindex></concept_gds></cogds></concept><concept><id>102</id><pid>o80936_arath</pid><annotation></annotation><description></description><elementOf><idRef>INTACT</idRef></elementOf><ofType><idRef>Protein</idRef></ofType><evidences><evidence><idRef>IMPD</idRef></evidence></evidences><conames /><coaccessions><concept_accession><accession>AT2G37680</accession><elementOf><idRef>TAIR</idRef></elementOf><ambiguous>true</ambiguous></concept_accession><concept_accession><accession>O80936</accession><elementOf><idRef>UNIPROTKB</idRef></elementOf><ambiguous>false</ambiguous></concept_accession></coaccessions><cogds><concept_gds><attrname><idRef>TAXID</idRef></attrname><value java_class="java.lang.String"><literal>3702</literal></value><doindex>false</doindex></concept_gds><concept_gds><attrname><idRef>IndexID</idRef></attrname><value java_class="java.lang.Integer"><literal>103</literal></value><doindex>false</doindex></concept_gds></cogds></concept><concept><id>103</id><pid>Q38836-2</pid><annotation></annotation><description></description><elementOf><idRef>INTACT</idRef></elementOf><ofType><idRef>Protein</idRef></ofType><evidences><evidence><idRef>IMPD</idRef></evidence></evidences><conames><concept_name><name>Agamous-like MADS-box protein AGL11</name><isPreferred>true</isPreferred></concept_name></conames><coaccessions><concept_accession><accession>Q38836-2</accession><elementOf><idRef>UNIPROTKB</idRef></elementOf><ambiguous>false</ambiguous></concept_accession></coaccessions><cogds><concept_gds><attrname><idRef>TAXID</idRef></attrname><value java_class="java.lang.String"><literal>3702</literal></value><doindex>false</doindex></concept_gds><concept_gds><attrname><idRef>IndexID</idRef></attrname><value java_class="java.lang.Integer"><literal>104</literal></value><doindex>false</doindex></concept_gds></cogds></concept><concept><id>104</id><pid>o04349_arath</pid><annotation></annotation><description></description><elementOf><idRef>INTACT</idRef></elementOf><ofType><idRef>Protein</idRef></ofType><evidences><evidence><idRef>IMPD</idRef></evidence></evidences><conames /><coaccessions><concept_accession><accession>O04349</accession><elementOf><idRef>UNIPROTKB</idRef></elementOf><ambiguous>false</ambiguous></concept_accession></coaccessions><cogds><concept_gds><attrname><idRef>TAXID</idRef></attrname><value java_class="java.lang.String"><literal>3702</literal></value><doindex>false</doindex></concept_gds><concept_gds><attrname><idRef>IndexID</idRef></attrname><value java_class="java.lang.Integer"><literal>105</literal></value><doindex>false</doindex></concept_gds></cogds></concept><concept><id>105</id><pid>q682c5_arath</pid><annotation></annotation><description></description><elementOf><idRef>INTACT</idRef></elementOf><ofType><idRef>Protein</idRef></ofType><evidences><evidence><idRef>IMPD</idRef></evidence></evidences><conames /><coaccessions><concept_accession><accession>AT2G46650</accession><elementOf><idRef>TAIR</idRef></elementOf><ambiguous>true</ambiguous></concept_accession><concept_accession><accession>Q682C5</accession><elementOf><idRef>UNIPROTKB</idRef></elementOf><ambiguous>false</ambiguous></concept_accession></coaccessions><cogds><concept_gds><attrname><idRef>TAXID</idRef></attrname><value java_class="java.lang.String"><literal>3702</literal></value><doindex>false</doindex></concept_gds><concept_gds><attrname><idRef>IndexID</idRef></attrname><value java_class="java.lang.Integer"><literal>106</literal></value><doindex>false</doindex></concept_gds></cogds></concept><concept><id>106</id><pid>q94bv6_arath</pid><annotation></annotation><description></description><elementOf><idRef>INTACT</idRef></elementOf><ofType><idRef>Protein</idRef></ofType><evidences><evidence><idRef>IMPD</idRef></evidence></evidences><conames /><coaccessions><concept_accession><accession>Q94BV6</accession><elementOf><idRef>UNIPROTKB</idRef></elementOf><ambiguous>false</ambiguous></concept_accession></coaccessions><cogds><concept_gds><attrname><idRef>TAXID</idRef></attrname><value java_class="java.lang.String"><literal>3702</literal></value><doindex>false</doindex></concept_gds><concept_gds><attrname><idRef>IndexID</idRef></attrname><value java_class="java.lang.Integer"><literal>107</literal></value><doindex>false</doindex></concept_gds></cogds></concept><concept><id>107</id><pid>Q9MAM1-4</pid><annotation></annotation><description></description><elementOf><idRef>INTACT</idRef></elementOf><ofType><idRef>Protein</idRef></ofType><evidences><evidence><idRef>IMPD</idRef></evidence></evidences><conames><concept_name><name>CBL-interacting serine/threonine-protein kinase 9</name><isPreferred>true</isPreferred></concept_name></conames><coaccessions><concept_accession><accession>Q9MAM1-4</accession><elementOf><idRef>UNIPROTKB</idRef></elementOf><ambiguous>false</ambiguous></concept_accession></coaccessions><cogds><concept_gds><attrname><idRef>TAXID</idRef></attrname><value java_class="java.lang.String"><literal>3702</literal></value><doindex>false</doindex></concept_gds><concept_gds><attrname><idRef>IndexID</idRef></attrname><value java_class="java.lang.Integer"><literal>108</literal></value><doindex>false</doindex></concept_gds></cogds></concept><concept><id>108</id><pid>o80843_arath</pid><annotation></annotation><description></description><elementOf><idRef>INTACT</idRef></elementOf><ofType><idRef>Protein</idRef></ofType><evidences><evidence><idRef>IMPD</idRef></evidence></evidences><conames /><coaccessions><concept_accession><accession>O80843</accession><elementOf><idRef>UNIPROTKB</idRef></elementOf><ambiguous>false</ambiguous></concept_accession></coaccessions><cogds><concept_gds><attrname><idRef>TAXID</idRef></attrname><value java_class="java.lang.String"><literal>3702</literal></value><doindex>false</doindex></concept_gds><concept_gds><attrname><idRef>IndexID</idRef></attrname><value java_class="java.lang.Integer"><literal>109</literal></value><doindex>false</doindex></concept_gds></cogds></concept><concept><id>109</id><pid>o04042_arath</pid><annotation></annotation><description></description><elementOf><idRef>INTACT</idRef></elementOf><ofType><idRef>Protein</idRef></ofType><evidences><evidence><idRef>IMPD</idRef></evidence></evidences><conames /><coaccessions><concept_accession><accession>O04042</accession><elementOf><idRef>UNIPROTKB</idRef></elementOf><ambiguous>false</ambiguous></concept_accession></coaccessions><cogds><concept_gds><attrname><idRef>TAXID</idRef></attrname><value java_class="java.lang.String"><literal>3702</literal></value><doindex>false</doindex></concept_gds><concept_gds><attrname><idRef>IndexID</idRef></attrname><value java_class="java.lang.Integer"><literal>110</literal></value><doindex>false</doindex></concept_gds></cogds></concept><concept><id>110</id><pid>o23866_arath</pid><annotation></annotation><description></description><elementOf><idRef>INTACT</idRef></elementOf><ofType><idRef>Protein</idRef></ofType><evidences><evidence><idRef>IMPD</idRef></evidence></evidences><conames /><coaccessions><concept_accession><accession>O23866</accession><elementOf><idRef>UNIPROTKB</idRef></elementOf><ambiguous>false</ambiguous></concept_accession></coaccessions><cogds><concept_gds><attrname><idRef>TAXID</idRef></attrname><value java_class="java.lang.String"><literal>3702</literal></value><doindex>false</doindex></concept_gds><concept_gds><attrname><idRef>IndexID</idRef></attrname><value java_class="java.lang.Integer"><literal>111</literal></value><doindex>false</doindex></concept_gds></cogds></concept><concept><id>111</id><pid>p3-peptide</pid><annotation></annotation><description></description><elementOf><idRef>INTACT</idRef></elementOf><ofType><idRef>Protein</idRef></ofType><evidences><evidence><idRef>IMPD</idRef></evidence></evidences><conames /><coaccessions><concept_accession><accession>Q9LDI3</accession><elementOf><idRef>UNIPROTKB</idRef></elementOf><ambiguous>false</ambiguous></concept_accession><concept_accession><accession>EBI-1794825</accession><elementOf><idRef>INTACT</idRef></elementOf><ambiguous>false</ambiguous></concept_accession></coaccessions><cogds><concept_gds><attrname><idRef>IndexID</idRef></attrname><value java_class="java.lang.Integer"><literal>112</literal></value><doindex>false</doindex></concept_gds></cogds></concept><concept><id>112</id><pid>q8rwt3_arath</pid><annotation></annotation><description></description><elementOf><idRef>INTACT</idRef></elementOf><ofType><idRef>Protein</idRef></ofType><evidences><evidence><idRef>IMPD</idRef></evidence></evidences><conames /><coaccessions><concept_accession><accession>Q8RWT3</accession><elementOf><idRef>UNIPROTKB</idRef></elementOf><ambiguous>false</ambiguous></concept_accession></coaccessions><cogds><concept_gds><attrname><idRef>TAXID</idRef></attrname><value java_class="java.lang.String"><literal>3702</literal></value><doindex>false</doindex></concept_gds><concept_gds><attrname><idRef>IndexID</idRef></attrname><value java_class="java.lang.Integer"><literal>113</literal></value><doindex>false</doindex></concept_gds></cogds></concept><concept><id>113</id><pid>Q9FVC1-2</pid><annotation></annotation><description></description><elementOf><idRef>INTACT</idRef></elementOf><ofType><idRef>Protein</idRef></ofType><evidences><evidence><idRef>IMPD</idRef></evidence></evidences><conames><concept_name><name>MADS-box protein SVP</name><isPreferred>true</isPreferred></concept_name></conames><coaccessions><concept_accession><accession>Q9FVC1-2</accession><elementOf><idRef>UNIPROTKB</idRef></elementOf><ambiguous>false</ambiguous></concept_accession></coaccessions><cogds><concept_gds><attrname><idRef>TAXID</idRef></attrname><value java_class="java.lang.String"><literal>3702</literal></value><doindex>false</doindex></concept_gds><concept_gds><attrname><idRef>IndexID</idRef></attrname><value java_class="java.lang.Integer"><literal>114</literal></value><doindex>false</doindex></concept_gds></cogds></concept><concept><id>114</id><pid>q945p7_arath</pid><annotation></annotation><description></description><elementOf><idRef>INTACT</idRef></elementOf><ofType><idRef>Protein</idRef></ofType><evidences><evidence><idRef>IMPD</idRef></evidence></evidences><conames /><coaccessions><concept_accession><accession>Q945P7</accession><elementOf><idRef>UNIPROTKB</idRef></elementOf><ambiguous>false</ambiguous></concept_accession></coaccessions><cogds><concept_gds><attrname><idRef>TAXID</idRef></attrname><value java_class="java.lang.String"><literal>3702</literal></value><doindex>false</doindex></concept_gds><concept_gds><attrname><idRef>IndexID</idRef></attrname><value java_class="java.lang.Integer"><literal>115</literal></value><doindex>false</doindex></concept_gds></cogds></concept><concept><id>115</id><pid>q6nme4_arath</pid><annotation></annotation><description></description><elementOf><idRef>INTACT</idRef></elementOf><ofType><idRef>Protein</idRef></ofType><evidences><evidence><idRef>IMPD</idRef></evidence></evidences><conames /><coaccessions><concept_accession><accession>Q6NME4</accession><elementOf><idRef>UNIPROTKB</idRef></elementOf><ambiguous>false</ambiguous></concept_accession></coaccessions><cogds><concept_gds><attrname><idRef>TAXID</idRef></attrname><value java_class="java.lang.String"><literal>3702</literal></value><doindex>false</doindex></concept_gds><concept_gds><attrname><idRef>IndexID</idRef></attrname><value java_class="java.lang.Integer"><literal>116</literal></value><doindex>false</doindex></concept_gds></cogds></concept><concept><id>116</id><pid>q6xjg7_arath</pid><annotation></annotation><description></description><elementOf><idRef>INTACT</idRef></elementOf><ofType><idRef>Protein</idRef></ofType><evidences><evidence><idRef>IMPD</idRef></evidence></evidences><conames /><coaccessions><concept_accession><accession>Q6XJG7</accession><elementOf><idRef>UNIPROTKB</idRef></elementOf><ambiguous>false</ambiguous></concept_accession></coaccessions><cogds><concept_gds><attrname><idRef>TAXID</idRef></attrname><value java_class="java.lang.String"><literal>3702</literal></value><doindex>false</doindex></concept_gds><concept_gds><attrname><idRef>IndexID</idRef></attrname><value java_class="java.lang.Integer"><literal>117</literal></value><doindex>false</doindex></concept_gds></cogds></concept><concept><id>117</id><pid>q6xjf4_arath</pid><annotation></annotation><description></description><elementOf><idRef>INTACT</idRef></elementOf><ofType><idRef>Protein</idRef></ofType><evidences><evidence><idRef>IMPD</idRef></evidence></evidences><conames /><coaccessions><concept_accession><accession>Q6XJF4</accession><elementOf><idRef>UNIPROTKB</idRef></elementOf><ambiguous>false</ambiguous></concept_accession></coaccessions><cogds><concept_gds><attrname><idRef>TAXID</idRef></attrname><value java_class="java.lang.String"><literal>3702</literal></value><doindex>false</doindex></concept_gds><concept_gds><attrname><idRef>IndexID</idRef></attrname><value java_class="java.lang.Integer"><literal>118</literal></value><doindex>false</doindex></concept_gds></cogds></concept><concept><id>118</id><pid>q6xbm5_arath</pid><annotation></annotation><description></description><elementOf><idRef>INTACT</idRef></elementOf><ofType><idRef>Protein</idRef></ofType><evidences><evidence><idRef>IMPD</idRef></evidence></evidences><conames /><coaccessions><concept_accession><accession>Q6XBM5</accession><elementOf><idRef>UNIPROTKB</idRef></elementOf><ambiguous>false</ambiguous></concept_accession></coaccessions><cogds><concept_gds><attrname><idRef>TAXID</idRef></attrname><value java_class="java.lang.String"><literal>3702</literal></value><doindex>false</doindex></concept_gds><concept_gds><attrname><idRef>IndexID</idRef></attrname><value java_class="java.lang.Integer"><literal>119</literal></value><doindex>false</doindex></concept_gds></cogds></concept><concept><id>119</id><pid>q84wb0_arath</pid><annotation></annotation><description></description><elementOf><idRef>INTACT</idRef></elementOf><ofType><idRef>Protein</idRef></ofType><evidences><evidence><idRef>IMPD</idRef></evidence></evidences><conames /><coaccessions><concept_accession><accession>Q84WB0</accession><elementOf><idRef>UNIPROTKB</idRef></elementOf><ambiguous>false</ambiguous></concept_accession></coaccessions><cogds><concept_gds><attrname><idRef>TAXID</idRef></attrname><value java_class="java.lang.String"><literal>3702</literal></value><doindex>false</doindex></concept_gds><concept_gds><attrname><idRef>IndexID</idRef></attrname><value java_class="java.lang.Integer"><literal>120</literal></value><doindex>false</doindex></concept_gds></cogds></concept><concept><id>120</id><pid>GO:0000001</pid><annotation>The distribution of mitochondria, including the mitochondrial genome, into daughter cells after mitosis or meiosis, mediated by interactions between mitochondria and the cytoskeleton.</annotation><description></description><elementOf><idRef>GO</idRef></elementOf><ofType><idRef>BioProc</idRef></ofType><evidences><evidence><idRef>IMPD</idRef></evidence></evidences><conames><concept_name><name>mitochondrial inheritance</name><isPreferred>true</isPreferred></concept_name><concept_name><name>mitochondrion inheritance</name><isPreferred>true</isPreferred></concept_name></conames><coaccessions><concept_accession><accession>GO:0000001</accession><elementOf><idRef>GO</idRef></elementOf><ambiguous>false</ambiguous></concept_accession></coaccessions><cogds><concept_gds><attrname><idRef>IndexID</idRef></attrname><value java_class="java.lang.Integer"><literal>121</literal></value><doindex>false</doindex></concept_gds></cogds><contexts><context><id>6914</id></context></contexts></concept><concept><id>121</id><pid>GO:0000003</pid><annotation>The production by an organism of new individuals that contain some portion of their genetic material inherited from that organism.</annotation><description></description><elementOf><idRef>GO</idRef></elementOf><ofType><idRef>BioProc</idRef></ofType><evidences><evidence><idRef>IMPD</idRef></evidence></evidences><conames><concept_name><name>reproductive physiological process</name><isPreferred>true</isPreferred></concept_name><concept_name><name>reproduction</name><isPreferred>true</isPreferred></concept_name></conames><coaccessions><concept_accession><accession>Reproduction</accession><elementOf><idRef>WIKI</idRef></elementOf><ambiguous>true</ambiguous></concept_accession><concept_accession><accession>GO:0019952</accession><elementOf><idRef>GO</idRef></elementOf><ambiguous>true</ambiguous></concept_accession><concept_accession><accession>GO:0000003</accession><elementOf><idRef>GO</idRef></elementOf><ambiguous>false</ambiguous></concept_accession><concept_accession><accession>GO:0050876</accession><elementOf><idRef>GO</idRef></elementOf><ambiguous>true</ambiguous></concept_accession></coaccessions><cogds><concept_gds><attrname><idRef>Indirect_annotations</idRef></attrname><value java_class="java.lang.Integer"><literal>720</literal></value><doindex>false</doindex></concept_gds><concept_gds><attrname><idRef>IC</idRef></attrname><value java_class="java.lang.Double"><literal>4.425985135544155</literal></value><doindex>false</doindex></concept_gds><concept_gds><attrname><idRef>IndexID</idRef></attrname><value java_class="java.lang.Integer"><literal>122</literal></value><doindex>false</doindex></concept_gds></cogds><contexts><context><id>121</id></context><context><id>4366</id></context></contexts></concept><concept><id>122</id><pid>GO:0000006</pid><annotation>Catalysis of the transfer of a solute or solutes from one side of a membrane to the other according to the reaction: Zn2+(out) = Zn2+(in), probably powered by proton motive force. In high affinity transport the transporter is able to bind the solute even if it is only present at very low concentrations.</annotation><description></description><elementOf><idRef>GO</idRef></elementOf><ofType><idRef>MolFunc</idRef></ofType><evidences><evidence><idRef>IMPD</idRef></evidence></evidences><conames><concept_name><name>high affinity zinc uptake transmembrane transporter</name><isPreferred>true</isPreferred></concept_name></conames><coaccessions><concept_accession><accession>GO:0000006</accession><elementOf><idRef>GO</idRef></elementOf><ambiguous>false</ambiguous></concept_accession></coaccessions><cogds><concept_gds><attrname><idRef>IndexID</idRef></attrname><value java_class="java.lang.Integer"><literal>123</literal></value><doindex>false</doindex></concept_gds></cogds></concept><concept><id>123</id><pid>GO:0000007</pid><annotation>Catalysis of the transfer of a solute or solutes from one side of a membrane to the other according to the reaction: Zn2+ = Zn2+, probably powered by proton motive force. In low affinity transport the transporter is able to bind the solute only if it is present at very high concentrations.</annotation><description></description><elementOf><idRef>GO</idRef></elementOf><ofType><idRef>MolFunc</idRef></ofType><evidences><evidence><idRef>IMPD</idRef></evidence></evidences><conames><concept_name><name>low-affinity zinc ion transmembrane transporter</name><isPreferred>true</isPreferred></concept_name></conames><coaccessions><concept_accession><accession>GO:0000007</accession><elementOf><idRef>GO</idRef></elementOf><ambiguous>false</ambiguous></concept_accession></coaccessions><cogds><concept_gds><attrname><idRef>IndexID</idRef></attrname><value java_class="java.lang.Integer"><literal>124</literal></value><doindex>false</doindex></concept_gds></cogds></concept><concept><id>124</id><pid>GO:0000010</pid><annotation>Catalysis of the reaction: all-trans-hexaprenyl diphosphate + isopentenyl diphosphate = diphosphate + all-trans-heptaprenyl diphosphate.</annotation><description></description><elementOf><idRef>GO</idRef></elementOf><ofType><idRef>MolFunc</idRef></ofType><evidences><evidence><idRef>IMPD</idRef></evidence></evidences><conames><concept_name><name>heptaprenyl diphosphate synthase</name><isPreferred>true</isPreferred></concept_name><concept_name><name>heptaprenyl pyrophosphate synthase</name><isPreferred>true</isPreferred></concept_name><concept_name><name>trans-hexaprenyltranstransferase</name><isPreferred>true</isPreferred></concept_name><concept_name><name>all-trans-hexaprenyl-diphosphate:isopentenyl-diphosphate hexaprenyltranstransferase</name><isPreferred>true</isPreferred></concept_name><concept_name><name>heptaprenyl pyrophosphate synthetase</name><isPreferred>true</isPreferred></concept_name><concept_name><name>all-trans-heptaprenyl-diphosphate synthase</name><isPreferred>true</isPreferred></concept_name></conames><coaccessions><concept_accession><accession>GO:0000010</accession><elementOf><idRef>GO</idRef></elementOf><ambiguous>false</ambiguous></concept_accession><concept_accession><accession>TRANS-HEXAPRENYLTRANSTRANSFERASE-RXN</accession><elementOf><idRef>MC</idRef></elementOf><ambiguous>false</ambiguous></concept_accession><concept_accession><accession>2.5.1.30</accession><elementOf><idRef>EC</idRef></elementOf><ambiguous>false</ambiguous></concept_accession></coaccessions><cogds><concept_gds><attrname><idRef>IndexID</idRef></attrname><value java_class="java.lang.Integer"><literal>125</literal></value><doindex>false</doindex></concept_gds></cogds></concept><concept><id>125</id><pid>GO:0000011</pid><annotation>The distribution of vacuoles into daughter cells after mitosis or meiosis, mediated by interactions between vacuoles and the cytoskeleton.</annotation><description></description><elementOf><idRef>GO</idRef></elementOf><ofType><idRef>BioProc</idRef></ofType><evidences><evidence><idRef>IMPD</idRef></evidence></evidences><conames><concept_name><name>vacuole inheritance</name><isPreferred>true</isPreferred></concept_name></conames><coaccessions><concept_accession><accession>GO:0000011</accession><elementOf><idRef>GO</idRef></elementOf><ambiguous>false</ambiguous></concept_accession></coaccessions><cogds><concept_gds><attrname><idRef>IndexID</idRef></attrname><value java_class="java.lang.Integer"><literal>126</literal></value><doindex>false</doindex></concept_gds></cogds><contexts><context><id>6914</id></context></contexts></concept><concept><id>126</id><pid>GO:0000012</pid><annotation>The repair of single strand breaks in DNA. Repair of such breaks is mediated by the same enzyme systems as are used in base excision repair.</annotation><description></description><elementOf><idRef>GO</idRef></elementOf><ofType><idRef>BioProc</idRef></ofType><evidences><evidence><idRef>IMPD</idRef></evidence></evidences><conames><concept_name><name>single strand break repair</name><isPreferred>true</isPreferred></concept_name></conames><coaccessions><concept_accession><accession>GO:0000012</accession><elementOf><idRef>GO</idRef></elementOf><ambiguous>false</ambiguous></concept_accession></coaccessions><cogds><concept_gds><attrname><idRef>IndexID</idRef></attrname><value java_class="java.lang.Integer"><literal>127</literal></value><doindex>false</doindex></concept_gds></cogds></concept><concept><id>127</id><pid>GO:0000016</pid><annotation>Catalysis of the reaction: lactose + H2O = D-glucose + D-galactose.</annotation><description></description><elementOf><idRef>GO</idRef></elementOf><ofType><idRef>MolFunc</idRef></ofType><evidences><evidence><idRef>IMPD</idRef></evidence></evidences><conames><concept_name><name>lactase-phlorizin hydrolase</name><isPreferred>false</isPreferred></concept_name><concept_name><name>lactase</name><isPreferred>true</isPreferred></concept_name><concept_name><name>lactose galactohydrolase</name><isPreferred>true</isPreferred></concept_name></conames><coaccessions><concept_accession><accession>LACTASE-RXN</accession><elementOf><idRef>MC</idRef></elementOf><ambiguous>false</ambiguous></concept_accession><concept_accession><accession>GO:0000016</accession><elementOf><idRef>GO</idRef></elementOf><ambiguous>false</ambiguous></concept_accession><concept_accession><accession>20536 "lactase activity"</accession><elementOf><idRef>REAC</idRef></elementOf><ambiguous>false</ambiguous></concept_accession><concept_accession><accession>3.2.1.108</accession><elementOf><idRef>EC</idRef></elementOf><ambiguous>false</ambiguous></concept_accession></coaccessions><cogds><concept_gds><attrname><idRef>IndexID</idRef></attrname><value java_class="java.lang.Integer"><literal>128</literal></value><doindex>false</doindex></concept_gds></cogds></concept><concept><id>128</id><pid>GO:0000017</pid><annotation>The directed movement of alpha-glucosides into, out of, within or between cells by means of some external agent such as a transporter or pore. Alpha-glucosides are glycosides in which the sugar moiety is a glucose residue, and the anomeric carbon of the bond is in an alpha configuration.</annotation><description></description><elementOf><idRef>GO</idRef></elementOf><ofType><idRef>BioProc</idRef></ofType><evidences><evidence><idRef>IMPD</idRef></evidence></evidences><conames><concept_name><name>alpha-glucoside transport</name><isPreferred>true</isPreferred></concept_name></conames><coaccessions><concept_accession><accession>GO:0000017</accession><elementOf><idRef>GO</idRef></elementOf><ambiguous>false</ambiguous></concept_accession></coaccessions><cogds><concept_gds><attrname><idRef>IndexID</idRef></attrname><value java_class="java.lang.Integer"><literal>129</literal></value><doindex>false</doindex></concept_gds></cogds></concept><concept><id>129</id><pid>GO:0000018</pid><annotation>Any process that modulates the frequency, rate or extent of DNA recombination, a process by which a new genotype is formed by reassortment of genes resulting in gene combinations different from those that were present in the parents.</annotation><description></description><elementOf><idRef>GO</idRef></elementOf><ofType><idRef>BioProc</idRef></ofType><evidences><evidence><idRef>IMPD</idRef></evidence></evidences><conames><concept_name><name>regulation of DNA recombination</name><isPreferred>true</isPreferred></concept_name></conames><coaccessions><concept_accession><accession>GO:0000018</accession><elementOf><idRef>GO</idRef></elementOf><ambiguous>false</ambiguous></concept_accession></coaccessions><cogds><concept_gds><attrname><idRef>Indirect_annotations</idRef></attrname><value java_class="java.lang.Integer"><literal>3</literal></value><doindex>false</doindex></concept_gds><concept_gds><attrname><idRef>IC</idRef></attrname><value java_class="java.lang.Double"><literal>12.332875731152676</literal></value><doindex>false</doindex></concept_gds><concept_gds><attrname><idRef>IndexID</idRef></attrname><value java_class="java.lang.Integer"><literal>130</literal></value><doindex>false</doindex></concept_gds></cogds><contexts><context><id>23506</id></context><context><id>1380</id></context><context><id>12020</id></context><context><id>6914</id></context></contexts></concept><concept><id>130</id><pid>GO:0000019</pid><annotation>Any process that modulates the frequency, rate or extent of DNA recombination during mitosis.</annotation><description></description><elementOf><idRef>GO</idRef></elementOf><ofType><idRef>BioProc</idRef></ofType><evidences><evidence><idRef>IMPD</idRef></evidence></evidences><conames><concept_name><name>regulation of recombination within rDNA repeats</name><isPreferred>false</isPreferred></concept_name><concept_name><name>regulation of mitotic recombination</name><isPreferred>true</isPreferred></concept_name></conames><coaccessions><concept_accession><accession>GO:0000019</accession><elementOf><idRef>GO</idRef></elementOf><ambiguous>false</ambiguous></concept_accession></coaccessions><cogds><concept_gds><attrname><idRef>IndexID</idRef></attrname><value java_class="java.lang.Integer"><literal>131</literal></value><doindex>false</doindex></concept_gds></cogds><contexts><context><id>23506</id></context><context><id>6914</id></context></contexts></concept><concept><id>131</id><pid>GO:0000022</pid><annotation>Lengthening of the distance between poles of the mitotic spindle.</annotation><description></description><elementOf><idRef>GO</idRef></elementOf><ofType><idRef>BioProc</idRef></ofType><evidences><evidence><idRef>IMPD</idRef></evidence></evidences><conames><concept_name><name>mitotic spindle elongation</name><isPreferred>true</isPreferred></concept_name><concept_name><name>spindle elongation during mitosis</name><isPreferred>true</isPreferred></concept_name></conames><coaccessions><concept_accession><accession>GO:0000022</accession><elementOf><idRef>GO</idRef></elementOf><ambiguous>false</ambiguous></concept_accession></coaccessions><cogds><concept_gds><attrname><idRef>IndexID</idRef></attrname><value java_class="java.lang.Integer"><literal>132</literal></value><doindex>false</doindex></concept_gds></cogds><contexts><context><id>6914</id></context></contexts></concept><concept><id>132</id><pid>GO:0000026</pid><annotation>Catalysis of the transfer of a mannose residue from GDP-mannose to an oligosaccharide, forming an alpha-1,2-linkage.</annotation><description></description><elementOf><idRef>GO</idRef></elementOf><ofType><idRef>MolFunc</idRef></ofType><evidences><evidence><idRef>IMPD</idRef></evidence></evidences><conames><concept_name><name>alpha-1,2-mannosyltransferase</name><isPreferred>true</isPreferred></concept_name></conames><coaccessions><concept_accession><accession>2.4.1.-</accession><elementOf><idRef>EC</idRef></elementOf><ambiguous>false</ambiguous></concept_accession><concept_accession><accession>GO:0000026</accession><elementOf><idRef>GO</idRef></elementOf><ambiguous>false</ambiguous></concept_accession></coaccessions><cogds><concept_gds><attrname><idRef>IndexID</idRef></attrname><value java_class="java.lang.Integer"><literal>133</literal></value><doindex>false</doindex></concept_gds></cogds></concept><concept><id>133</id><pid>GO:0000028</pid><annotation>The aggregation, arrangement and bonding together of constituent RNAs and proteins to form the small ribosomal subunit.</annotation><description></description><elementOf><idRef>GO</idRef></elementOf><ofType><idRef>BioProc</idRef></ofType><evidences><evidence><idRef>IMPD</idRef></evidence></evidences><conames><concept_name><name>ribosomal small subunit assembly</name><isPreferred>true</isPreferred></concept_name></conames><coaccessions><concept_accession><accession>GO:0000028</accession><elementOf><idRef>GO</idRef></elementOf><ambiguous>false</ambiguous></concept_accession></coaccessions><cogds><concept_gds><attrname><idRef>IndexID</idRef></attrname><value java_class="java.lang.Integer"><literal>134</literal></value><doindex>false</doindex></concept_gds></cogds><contexts><context><id>16521</id></context><context><id>6914</id></context></contexts></concept><concept><id>134</id><pid>GO:0000030</pid><annotation>Catalysis of the transfer of a mannosyl group to an acceptor molecule, typically another carbohydrate or a lipid.</annotation><description></description><elementOf><idRef>GO</idRef></elementOf><ofType><idRef>MolFunc</idRef></ofType><evidences><evidence><idRef>IMPD</idRef></evidence></evidences><conames><concept_name><name>mannosyltransferase</name><isPreferred>true</isPreferred></concept_name></conames><coaccessions><concept_accession><accession>GO:0000030</accession><elementOf><idRef>GO</idRef></elementOf><ambiguous>false</ambiguous></concept_accession><concept_accession><accession>2.4.1.-</accession><elementOf><idRef>EC</idRef></elementOf><ambiguous>false</ambiguous></concept_accession><concept_accession><accession>7672 "mannosyltransferase activity"</accession><elementOf><idRef>REAC</idRef></elementOf><ambiguous>false</ambiguous></concept_accession></coaccessions><cogds><concept_gds><attrname><idRef>Indirect_annotations</idRef></attrname><value java_class="java.lang.Integer"><literal>5</literal></value><doindex>false</doindex></concept_gds><concept_gds><attrname><idRef>IC</idRef></attrname><value java_class="java.lang.Double"><literal>11.759971381228887</literal></value><doindex>false</doindex></concept_gds><concept_gds><attrname><idRef>IndexID</idRef></attrname><value java_class="java.lang.Integer"><literal>135</literal></value><doindex>false</doindex></concept_gds></cogds></concept><concept><id>135</id><pid>GO:0000031</pid><annotation>Catalysis of the transfer of a mannosylphosphate group from one compound to another.</annotation><description></description><elementOf><idRef>GO</idRef></elementOf><ofType><idRef>MolFunc</idRef></ofType><evidences><evidence><idRef>IMPD</idRef></evidence></evidences><conames><concept_name><name>mannosylphosphate transferase</name><isPreferred>true</isPreferred></concept_name></conames><coaccessions><concept_accession><accession>GO:0000031</accession><elementOf><idRef>GO</idRef></elementOf><ambiguous>false</ambiguous></concept_accession></coaccessions><cogds><concept_gds><attrname><idRef>IndexID</idRef></attrname><value java_class="java.lang.Integer"><literal>136</literal></value><doindex>false</doindex></concept_gds></cogds></concept><concept><id>136</id><pid>GO:0000032</pid><annotation>The chemical reactions and pathways resulting in the formation of cell wall mannoproteins, any cell wall protein that contains covalently bound mannose residues other than as a moiety of nucleic acid.</annotation><description></description><elementOf><idRef>GO</idRef></elementOf><ofType><idRef>BioProc</idRef></ofType><evidences><evidence><idRef>IMPD</idRef></evidence></evidences><conames><concept_name><name>cell wall mannoprotein biosynthetic process</name><isPreferred>true</isPreferred></concept_name><concept_name><name>cell wall mannoprotein formation</name><isPreferred>true</isPreferred></concept_name><concept_name><name>cell wall mannoprotein anabolism</name><isPreferred>true</isPreferred></concept_name><concept_name><name>cell wall mannoprotein synthesis</name><isPreferred>true</isPreferred></concept_name><concept_name><name>cell wall mannoprotein biosynthesis</name><isPreferred>true</isPreferred></concept_name></conames><coaccessions><concept_accession><accession>GO:0000032</accession><elementOf><idRef>GO</idRef></elementOf><ambiguous>false</ambiguous></concept_accession></coaccessions><cogds><concept_gds><attrname><idRef>IndexID</idRef></attrname><value java_class="java.lang.Integer"><literal>137</literal></value><doindex>false</doindex></concept_gds></cogds><contexts><context><id>25046</id></context><context><id>16521</id></context></contexts></concept><concept><id>137</id><pid>GO:0000034</pid><annotation>Catalysis of the reaction: adenine + H2O = hypoxanthine + NH3.</annotation><description></description><elementOf><idRef>GO</idRef></elementOf><ofType><idRef>MolFunc</idRef></ofType><evidences><evidence><idRef>IMPD</idRef></evidence></evidences><conames><concept_name><name>adenine aminohydrolase</name><isPreferred>true</isPreferred></concept_name><concept_name><name>adenine aminase</name><isPreferred>true</isPreferred></concept_name><concept_name><name>adenase</name><isPreferred>true</isPreferred></concept_name><concept_name><name>adenine deaminase</name><isPreferred>true</isPreferred></concept_name><concept_name><name>ADase</name><isPreferred>true</isPreferred></concept_name></conames><coaccessions><concept_accession><accession>GO:0000034</accession><elementOf><idRef>GO</idRef></elementOf><ambiguous>false</ambiguous></concept_accession><concept_accession><accession>ADENINE-DEAMINASE-RXN</accession><elementOf><idRef>MC</idRef></elementOf><ambiguous>false</ambiguous></concept_accession><concept_accession><accession>3.5.4.2</accession><elementOf><idRef>EC</idRef></elementOf><ambiguous>false</ambiguous></concept_accession></coaccessions><cogds><concept_gds><attrname><idRef>IndexID</idRef></attrname><value java_class="java.lang.Integer"><literal>138</literal></value><doindex>false</doindex></concept_gds></cogds></concept><concept><id>138</id><pid>GO:0000040</pid><annotation>The directed, low-affinity movement of iron (Fe) ions into, out of, within or between cells by means of some external agent such as a transporter or pore. In low affinity transport the transporter is able to bind the solute only if it is only present at very low concentrations.</annotation><description></description><elementOf><idRef>GO</idRef></elementOf><ofType><idRef>BioProc</idRef></ofType><evidences><evidence><idRef>IMPD</idRef></evidence></evidences><conames><concept_name><name>low affinity iron ion transport</name><isPreferred>true</isPreferred></concept_name><concept_name><name>low-affinity iron ion transport</name><isPreferred>true</isPreferred></concept_name></conames><coaccessions><concept_accession><accession>GO:0000040</accession><elementOf><idRef>GO</idRef></elementOf><ambiguous>false</ambiguous></concept_accession></coaccessions><cogds><concept_gds><attrname><idRef>IndexID</idRef></attrname><value java_class="java.lang.Integer"><literal>139</literal></value><doindex>false</doindex></concept_gds></cogds></concept><concept><id>139</id><pid>GO:0000041</pid><annotation>The directed movement of transition metal ions into, out of, within or between cells by means of some external agent such as a transporter or pore. A transition metal is an element whose atom has an incomplete d-subshell of extranuclear electrons, or which gives rise to a cation or cations with an incomplete d-subshell. Transition metals often have more than one valency state. Biologically relevant transition metals include vanadium, manganese, iron, copper, cobalt, nickel, molybdenum and silver.</annotation><description></description><elementOf><idRef>GO</idRef></elementOf><ofType><idRef>BioProc</idRef></ofType><evidences><evidence><idRef>IMPD</idRef></evidence></evidences><conames><concept_name><name>transition metal ion transport</name><isPreferred>true</isPreferred></concept_name><concept_name><name>transition metal transport</name><isPreferred>true</isPreferred></concept_name></conames><coaccessions><concept_accession><accession>GO:0000041</accession><elementOf><idRef>GO</idRef></elementOf><ambiguous>false</ambiguous></concept_accession></coaccessions><cogds><concept_gds><attrname><idRef>Indirect_annotations</idRef></attrname><value java_class="java.lang.Integer"><literal>69</literal></value><doindex>false</doindex></concept_gds><concept_gds><attrname><idRef>IC</idRef></attrname><value java_class="java.lang.Double"><literal>7.809313775095661</literal></value><doindex>false</doindex></concept_gds><concept_gds><attrname><idRef>IndexID</idRef></attrname><value java_class="java.lang.Integer"><literal>140</literal></value><doindex>false</doindex></concept_gds></cogds><contexts><context><id>23506</id></context></contexts></concept><concept><id>140</id><pid>GO:0000042</pid><annotation>The process of directing proteins towards the Golgi; usually uses signals contained within the protein.</annotation><description></description><elementOf><idRef>GO</idRef></elementOf><ofType><idRef>BioProc</idRef></ofType><evidences><evidence><idRef>IMPD</idRef></evidence></evidences><conames><concept_name><name>protein-Golgi targeting</name><isPreferred>true</isPreferred></concept_name><concept_name><name>protein targeting to Golgi</name><isPreferred>true</isPreferred></concept_name></conames><coaccessions><concept_accession><accession>GO:0000042</accession><elementOf><idRef>GO</idRef></elementOf><ambiguous>false</ambiguous></concept_accession></coaccessions><cogds><concept_gds><attrname><idRef>IndexID</idRef></attrname><value java_class="java.lang.Integer"><literal>141</literal></value><doindex>false</doindex></concept_gds></cogds></concept><concept><id>141</id><pid>GO:0000046</pid><annotation>The fusion of an autophagic vacuole with a vacuole (yeast) or lysosome (e.g. mammals and insects). In the case of yeast, inner membrane-bounded structures (autophagic bodies) appear in the vacuole.</annotation><description></description><elementOf><idRef>GO</idRef></elementOf><ofType><idRef>BioProc</idRef></ofType><evidences><evidence><idRef>IMPD</idRef></evidence></evidences><conames><concept_name><name>autophagic vacuole fusion</name><isPreferred>true</isPreferred></concept_name><concept_name><name>fusion of autophagosome with lysosome</name><isPreferred>false</isPreferred></concept_name></conames><coaccessions><concept_accession><accession>GO:0000046</accession><elementOf><idRef>GO</idRef></elementOf><ambiguous>false</ambiguous></concept_accession></coaccessions><cogds><concept_gds><attrname><idRef>IndexID</idRef></attrname><value java_class="java.lang.Integer"><literal>142</literal></value><doindex>false</doindex></concept_gds></cogds><contexts><context><id>6914</id></context></contexts></concept><concept><id>142</id><pid>GO:0000048</pid><annotation>Catalysis of the reaction: peptidyl-tRNA(1) + aminoacyl-tRNA(2) = tRNA(1) + peptidylaminoacyl-tRNA(2).</annotation><description></description><elementOf><idRef>GO</idRef></elementOf><ofType><idRef>MolFunc</idRef></ofType><evidences><evidence><idRef>IMPD</idRef></evidence></evidences><conames><concept_name><name>peptidyltransferase</name><isPreferred>true</isPreferred></concept_name><concept_name><name>peptidyl-tRNA:aminoacyl-tRNA N-peptidyltransferase</name><isPreferred>true</isPreferred></concept_name></conames><coaccessions><concept_accession><accession>GO:0000048</accession><elementOf><idRef>GO</idRef></elementOf><ambiguous>false</ambiguous></concept_accession><concept_accession><accession>2.3.2.12</accession><elementOf><idRef>EC</idRef></elementOf><ambiguous>false</ambiguous></concept_accession><concept_accession><accession>PEPTIDYLTRANSFERASE-RXN</accession><elementOf><idRef>MC</idRef></elementOf><ambiguous>false</ambiguous></concept_accession><concept_accession><accession>20610 "peptidyltransferase activity"</accession><elementOf><idRef>REAC</idRef></elementOf><ambiguous>false</ambiguous></concept_accession></coaccessions><cogds><concept_gds><attrname><idRef>IndexID</idRef></attrname><value java_class="java.lang.Integer"><literal>143</literal></value><doindex>false</doindex></concept_gds></cogds></concept><concept><id>143</id><pid>GO:0000050</pid><annotation>A cyclic metabolic pathway that converts waste nitrogen in the form of ammonium to urea.</annotation><description></description><elementOf><idRef>GO</idRef></elementOf><ofType><idRef>BioProc</idRef></ofType><evidences><evidence><idRef>IMPD</idRef></evidence></evidences><conames><concept_name><name>ornithine cycle</name><isPreferred>true</isPreferred></concept_name><concept_name><name>urea biosynthesis</name><isPreferred>true</isPreferred></concept_name><concept_name><name>urea biosynthetic process</name><isPreferred>true</isPreferred></concept_name><concept_name><name>urea cycle</name><isPreferred>true</isPreferred></concept_name></conames><coaccessions><concept_accession><accession>448514 "Urea synthesis"</accession><elementOf><idRef>REAC</idRef></elementOf><ambiguous>false</ambiguous></concept_accession><concept_accession><accession>517321 "Urea synthesis"</accession><elementOf><idRef>REAC</idRef></elementOf><ambiguous>false</ambiguous></concept_accession><concept_accession><accession>531090 "Urea synthesis"</accession><elementOf><idRef>REAC</idRef></elementOf><ambiguous>false</ambiguous></concept_accession><concept_accession><accession>581527 "Urea synthesis"</accession><elementOf><idRef>REAC</idRef></elementOf><ambiguous>false</ambiguous></concept_accession><concept_accession><accession>GO:0000050</accession><elementOf><idRef>GO</idRef></elementOf><ambiguous>false</ambiguous></concept_accession><concept_accession><accession>597272 "Urea synthesis"</accession><elementOf><idRef>REAC</idRef></elementOf><ambiguous>false</ambiguous></concept_accession><concept_accession><accession>600554 "Urea synthesis"</accession><elementOf><idRef>REAC</idRef></elementOf><ambiguous>false</ambiguous></concept_accession><concept_accession><accession>526204 "Urea synthesis"</accession><elementOf><idRef>REAC</idRef></elementOf><ambiguous>false</ambiguous></concept_accession><concept_accession><accession>GO:0006594</accession><elementOf><idRef>GO</idRef></elementOf><ambiguous>true</ambiguous></concept_accession><concept_accession><accession>469644 "Urea synthesis"</accession><elementOf><idRef>REAC</idRef></elementOf><ambiguous>false</ambiguous></concept_accession><concept_accession><accession>595298 "Urea synthesis"</accession><elementOf><idRef>REAC</idRef></elementOf><ambiguous>false</ambiguous></concept_accession><concept_accession><accession>602417 "Urea synthesis"</accession><elementOf><idRef>REAC</idRef></elementOf><ambiguous>false</ambiguous></concept_accession><concept_accession><accession>552118 "Urea synthesis"</accession><elementOf><idRef>REAC</idRef></elementOf><ambiguous>false</ambiguous></concept_accession><concept_accession><accession>Urea_cycle</accession><elementOf><idRef>WIKI</idRef></elementOf><ambiguous>true</ambiguous></concept_accession><concept_accession><accession>557710 "Urea synthesis"</accession><elementOf><idRef>REAC</idRef></elementOf><ambiguous>false</ambiguous></concept_accession><concept_accession><accession>507307 "Urea synthesis"</accession><elementOf><idRef>REAC</idRef></elementOf><ambiguous>false</ambiguous></concept_accession><concept_accession><accession>547526 "Urea synthesis"</accession><elementOf><idRef>REAC</idRef></elementOf><ambiguous>false</ambiguous></concept_accession><concept_accession><accession>GO:0006871</accession><elementOf><idRef>GO</idRef></elementOf><ambiguous>true</ambiguous></concept_accession><concept_accession><accession>568325 "Urea synthesis"</accession><elementOf><idRef>REAC</idRef></elementOf><ambiguous>false</ambiguous></concept_accession><concept_accession><accession>598078 "Urea synthesis"</accession><elementOf><idRef>REAC</idRef></elementOf><ambiguous>false</ambiguous></concept_accession><concept_accession><accession>599613 "Urea synthesis"</accession><elementOf><idRef>REAC</idRef></elementOf><ambiguous>false</ambiguous></concept_accession><concept_accession><accession>536463 "Urea synthesis"</accession><elementOf><idRef>REAC</idRef></elementOf><ambiguous>false</ambiguous></concept_accession><concept_accession><accession>592414 "Urea synthesis"</accession><elementOf><idRef>REAC</idRef></elementOf><ambiguous>false</ambiguous></concept_accession><concept_accession><accession>542167 "Urea synthesis"</accession><elementOf><idRef>REAC</idRef></elementOf><ambiguous>false</ambiguous></concept_accession><concept_accession><accession>70635 "Urea synthesis"</accession><elementOf><idRef>REAC</idRef></elementOf><ambiguous>false</ambiguous></concept_accession><concept_accession><accession>487356 "Urea synthesis"</accession><elementOf><idRef>REAC</idRef></elementOf><ambiguous>false</ambiguous></concept_accession><concept_accession><accession>585841 "Urea synthesis"</accession><elementOf><idRef>REAC</idRef></elementOf><ambiguous>false</ambiguous></concept_accession></coaccessions><cogds><concept_gds><attrname><idRef>IndexID</idRef></attrname><value java_class="java.lang.Integer"><literal>144</literal></value><doindex>false</doindex></concept_gds></cogds></concept><concept><id>144</id><pid>GO:0000052</pid><annotation>The chemical reactions and pathways involving citrulline, N5-carbamoyl-L-ornithine, an alpha amino acid not found in proteins.</annotation><description></description><elementOf><idRef>GO</idRef></elementOf><ofType><idRef>BioProc</idRef></ofType><evidences><evidence><idRef>IMPD</idRef></evidence></evidences><conames><concept_name><name>citrulline metabolic process</name><isPreferred>true</isPreferred></concept_name><concept_name><name>citrulline metabolism</name><isPreferred>true</isPreferred></concept_name></conames><coaccessions><concept_accession><accession>GO:0000052</accession><elementOf><idRef>GO</idRef></elementOf><ambiguous>false</ambiguous></concept_accession></coaccessions><cogds><concept_gds><attrname><idRef>IndexID</idRef></attrname><value java_class="java.lang.Integer"><literal>145</literal></value><doindex>false</doindex></concept_gds></cogds></concept><concept><id>145</id><pid>GO:0000053</pid><annotation>The chemical reactions and pathways involving argininosuccinate, 2-(N(omega)-arginino)succinate, an intermediate in the ornithine-urea cycle, where it is synthesized from citrulline and aspartate.</annotation><description></description><elementOf><idRef>GO</idRef></elementOf><ofType><idRef>BioProc</idRef></ofType><evidences><evidence><idRef>IMPD</idRef></evidence></evidences><conames><concept_name><name>argininosuccinate metabolism</name><isPreferred>true</isPreferred></concept_name><concept_name><name>argininosuccinate metabolic process</name><isPreferred>true</isPreferred></concept_name></conames><coaccessions><concept_accession><accession>GO:0000053</accession><elementOf><idRef>GO</idRef></elementOf><ambiguous>false</ambiguous></concept_accession></coaccessions><cogds><concept_gds><attrname><idRef>IndexID</idRef></attrname><value java_class="java.lang.Integer"><literal>146</literal></value><doindex>false</doindex></concept_gds></cogds></concept><concept><id>146</id><pid>GO:0000054</pid><annotation>The directed movement of a ribosomal subunit from the nucleus into the cytoplasm.</annotation><description></description><elementOf><idRef>GO</idRef></elementOf><ofType><idRef>BioProc</idRef></ofType><evidences><evidence><idRef>IMPD</idRef></evidence></evidences><conames><concept_name><name>ribosomal subunit transport from nucleus to cytoplasm</name><isPreferred>true</isPreferred></concept_name><concept_name><name>ribosomal subunit export from cell nucleus</name><isPreferred>true</isPreferred></concept_name><concept_name><name>ribosomal subunit-nucleus export</name><isPreferred>true</isPreferred></concept_name><concept_name><name>ribosomal subunit export from nucleus</name><isPreferred>true</isPreferred></concept_name><concept_name><name>ribosomal subunit export out of nucleus</name><isPreferred>true</isPreferred></concept_name><concept_name><name>ribosome export from nucleus</name><isPreferred>false</isPreferred></concept_name></conames><coaccessions><concept_accession><accession>GO:0000054</accession><elementOf><idRef>GO</idRef></elementOf><ambiguous>false</ambiguous></concept_accession></coaccessions><cogds><concept_gds><attrname><idRef>IndexID</idRef></attrname><value java_class="java.lang.Integer"><literal>147</literal></value><doindex>false</doindex></concept_gds></cogds><contexts><context><id>16521</id></context></contexts></concept><concept><id>147</id><pid>GO:0000055</pid><annotation>The directed movement of a ribosomal large subunit from the nucleus into the cytoplasm.</annotation><description></description><elementOf><idRef>GO</idRef></elementOf><ofType><idRef>BioProc</idRef></ofType><evidences><evidence><idRef>IMPD</idRef></evidence></evidences><conames><concept_name><name>ribosomal large subunit export out of nucleus</name><isPreferred>true</isPreferred></concept_name><concept_name><name>ribosomal large subunit export from cell nucleus</name><isPreferred>true</isPreferred></concept_name><concept_name><name>ribosomal large subunit-nucleus export</name><isPreferred>true</isPreferred></concept_name><concept_name><name>ribosomal large subunit export from nucleus</name><isPreferred>true</isPreferred></concept_name><concept_name><name>ribosomal large subunit transport from nucleus to cytoplasm</name><isPreferred>true</isPreferred></concept_name></conames><coaccessions><concept_accession><accession>GO:0000057</accession><elementOf><idRef>GO</idRef></elementOf><ambiguous>true</ambiguous></concept_accession><concept_accession><accession>GO:0000055</accession><elementOf><idRef>GO</idRef></elementOf><ambiguous>false</ambiguous></concept_accession></coaccessions><cogds><concept_gds><attrname><idRef>IndexID</idRef></attrname><value java_class="java.lang.Integer"><literal>148</literal></value><doindex>false</doindex></concept_gds></cogds><contexts><context><id>16521</id></context></contexts></concept><concept><id>148</id><pid>GO:0000056</pid><annotation>The directed movement of a ribosomal small subunit from the nucleus into the cytoplasm.</annotation><description></description><elementOf><idRef>GO</idRef></elementOf><ofType><idRef>BioProc</idRef></ofType><evidences><evidence><idRef>IMPD</idRef></evidence></evidences><conames><concept_name><name>ribosomal small subunit export from nucleus</name><isPreferred>true</isPreferred></concept_name><concept_name><name>ribosomal small subunit transport from nucleus to cytoplasm</name><isPreferred>true</isPreferred></concept_name><concept_name><name>ribosomal small subunit export out of nucleus</name><isPreferred>true</isPreferred></concept_name><concept_name><name>ribosomal small subunit-nucleus export</name><isPreferred>true</isPreferred></concept_name><concept_name><name>ribosomal small subunit export from cell nucleus</name><isPreferred>true</isPreferred></concept_name></conames><coaccessions><concept_accession><accession>GO:0000058</accession><elementOf><idRef>GO</idRef></elementOf><ambiguous>true</ambiguous></concept_accession><concept_accession><accession>GO:0000056</accession><elementOf><idRef>GO</idRef></elementOf><ambiguous>false</ambiguous></concept_accession></coaccessions><cogds><concept_gds><attrname><idRef>IndexID</idRef></attrname><value java_class="java.lang.Integer"><literal>149</literal></value><doindex>false</doindex></concept_gds></cogds><contexts><context><id>16521</id></context></contexts></concept><concept><id>149</id><pid>GO:0000059</pid><annotation>The aggregation, arrangement and bonding together of the nuclear localization signal of a protein with nuclear envelope proteins such as importins.</annotation><description></description><elementOf><idRef>GO</idRef></elementOf><ofType><idRef>BioProc</idRef></ofType><evidences><evidence><idRef>IMPD</idRef></evidence></evidences><conames><concept_name><name>protein transport from cytoplasm to nucleus docking</name><isPreferred>true</isPreferred></concept_name><concept_name><name>protein docking during protein import into nucleus</name><isPreferred>true</isPreferred></concept_name><concept_name><name>protein import into nucleus, docking</name><isPreferred>true</isPreferred></concept_name><concept_name><name>protein docking during protein-nucleus import</name><isPreferred>true</isPreferred></concept_name><concept_name><name>protein-nucleus import docking</name><isPreferred>true</isPreferred></concept_name><concept_name><name>protein docking during protein transport from cytoplasm to nucleus</name><isPreferred>true</isPreferred></concept_name></conames><coaccessions><concept_accession><accession>GO:0000059</accession><elementOf><idRef>GO</idRef></elementOf><ambiguous>false</ambiguous></concept_accession></coaccessions><cogds><concept_gds><attrname><idRef>IndexID</idRef></attrname><value java_class="java.lang.Integer"><literal>150</literal></value><doindex>false</doindex></concept_gds></cogds><contexts><context><id>16521</id></context><context><id>6914</id></context></contexts></concept><concept><id>150</id><pid>GO:0000061</pid><annotation>The disaggregation of a protein complex composed of the nuclear localization sequence and the importin alpha, and importin beta proteins.</annotation><description></description><elementOf><idRef>GO</idRef></elementOf><ofType><idRef>BioProc</idRef></ofType><evidences><evidence><idRef>IMPD</idRef></evidence></evidences><conames><concept_name><name>protein substrate release during protein transport from cytoplasm to nucleus</name><isPreferred>true</isPreferred></concept_name><concept_name><name>protein import into cell nucleus substrate release</name><isPreferred>true</isPreferred></concept_name><concept_name><name>protein substrate release during protein-nucleus import</name><isPreferred>true</isPreferred></concept_name><concept_name><name>protein-nucleus import substrate release</name><isPreferred>true</isPreferred></concept_name><concept_name><name>protein import into nucleus, substrate release</name><isPreferred>true</isPreferred></concept_name><concept_name><name>protein transport from cytoplasm to nucleus substrate release</name><isPreferred>true</isPreferred></concept_name><concept_name><name>protein substrate release during protein import into nucleus</name><isPreferred>true</isPreferred></concept_name></conames><coaccessions><concept_accession><accession>GO:0000061</accession><elementOf><idRef>GO</idRef></elementOf><ambiguous>false</ambiguous></concept_accession></coaccessions><cogds><concept_gds><attrname><idRef>IndexID</idRef></attrname><value java_class="java.lang.Integer"><literal>151</literal></value><doindex>false</doindex></concept_gds></cogds><contexts><context><id>6914</id></context></contexts></concept><concept><id>151</id><pid>GO:0000066</pid><annotation>The directed movement of ornithine, 2,5-diaminopentanoic acid, into, out of or within a mitochondrion.</annotation><description></description><elementOf><idRef>GO</idRef></elementOf><ofType><idRef>BioProc</idRef></ofType><evidences><evidence><idRef>IMPD</idRef></evidence></evidences><conames><concept_name><name>mitochondrial ornithine transport</name><isPreferred>true</isPreferred></concept_name></conames><coaccessions><concept_accession><accession>GO:0000066</accession><elementOf><idRef>GO</idRef></elementOf><ambiguous>false</ambiguous></concept_accession></coaccessions><cogds><concept_gds><attrname><idRef>IndexID</idRef></attrname><value java_class="java.lang.Integer"><literal>152</literal></value><doindex>false</doindex></concept_gds></cogds></concept><concept><id>152</id><pid>GO:0000070</pid><annotation>The cell cycle process whereby replicated homologous chromosomes are organized and then physically separated and apportioned to two sets during the mitotic cell cycle. Each replicated chromosome, composed of two sister chromatids, aligns at the cell equator, paired with its homologous partner. One homolog of each morphologic type goes into each of the resulting chromosome sets.</annotation><description></description><elementOf><idRef>GO</idRef></elementOf><ofType><idRef>BioProc</idRef></ofType><evidences><evidence><idRef>IMPD</idRef></evidence></evidences><conames><concept_name><name>mitotic sister chromatid segregation</name><isPreferred>true</isPreferred></concept_name><concept_name><name>mitotic chromosome segregation</name><isPreferred>true</isPreferred></concept_name><concept_name><name>mitotic sister-chromatid adhesion release</name><isPreferred>false</isPreferred></concept_name></conames><coaccessions><concept_accession><accession>GO:0000070</accession><elementOf><idRef>GO</idRef></elementOf><ambiguous>false</ambiguous></concept_accession><concept_accession><accession>GO:0016359</accession><elementOf><idRef>GO</idRef></elementOf><ambiguous>true</ambiguous></concept_accession></coaccessions><cogds><concept_gds><attrname><idRef>IndexID</idRef></attrname><value java_class="java.lang.Integer"><literal>153</literal></value><doindex>false</doindex></concept_gds></cogds><contexts><context><id>6914</id></context></contexts></concept><concept><id>153</id><pid>GO:0000073</pid><annotation>A largely uncharacterized process involving the release of duplicated spindle pole bodies (SPBs) and their migration away from each other within the nuclear membrane. Duplicated SPBs are connected by a bridge structure that may be severed in order to release the SPBs from one another. Following liberation, SPBs diffuse through the nuclear membrane until they are across from each other. SPB separation must take place in order for a bipolar mitotic spindle to assemble.</annotation><description></description><elementOf><idRef>GO</idRef></elementOf><ofType><idRef>BioProc</idRef></ofType><evidences><evidence><idRef>IMPD</idRef></evidence></evidences><conames><concept_name><name>spindle pole body separation</name><isPreferred>true</isPreferred></concept_name></conames><coaccessions><concept_accession><accession>GO:0000073</accession><elementOf><idRef>GO</idRef></elementOf><ambiguous>false</ambiguous></concept_accession><concept_accession><accession>GO:0030475</accession><elementOf><idRef>GO</idRef></elementOf><ambiguous>true</ambiguous></concept_accession></coaccessions><cogds><concept_gds><attrname><idRef>IndexID</idRef></attrname><value java_class="java.lang.Integer"><literal>154</literal></value><doindex>false</doindex></concept_gds></cogds><contexts><context><id>6914</id></context></contexts></concept><concept><id>154</id><pid>GO:0000075</pid><annotation>The cell cycle regulatory process by which progression through the cycle can be halted until conditions are suitable for the cell to proceed to the next stage.</annotation><description></description><elementOf><idRef>GO</idRef></elementOf><ofType><idRef>BioProc</idRef></ofType><evidences><evidence><idRef>IMPD</idRef></evidence></evidences><conames><concept_name><name>cell cycle checkpoint</name><isPreferred>true</isPreferred></concept_name></conames><coaccessions><concept_accession><accession>448698 "Cell Cycle Checkpoints"</accession><elementOf><idRef>REAC</idRef></elementOf><ambiguous>false</ambiguous></concept_accession><concept_accession><accession>531431 "Cell Cycle Checkpoints"</accession><elementOf><idRef>REAC</idRef></elementOf><ambiguous>false</ambiguous></concept_accession><concept_accession><accession>487514 "Cell Cycle Checkpoints"</accession><elementOf><idRef>REAC</idRef></elementOf><ambiguous>false</ambiguous></concept_accession><concept_accession><accession>517643 "Cell Cycle Checkpoints"</accession><elementOf><idRef>REAC</idRef></elementOf><ambiguous>false</ambiguous></concept_accession><concept_accession><accession>552308 "Cell Cycle Checkpoints"</accession><elementOf><idRef>REAC</idRef></elementOf><ambiguous>false</ambiguous></concept_accession><concept_accession><accession>558049 "Cell Cycle Checkpoints"</accession><elementOf><idRef>REAC</idRef></elementOf><ambiguous>false</ambiguous></concept_accession><concept_accession><accession>581757 "Cell Cycle Checkpoints"</accession><elementOf><idRef>REAC</idRef></elementOf><ambiguous>false</ambiguous></concept_accession><concept_accession><accession>470051 "Cell Cycle Checkpoints"</accession><elementOf><idRef>REAC</idRef></elementOf><ambiguous>false</ambiguous></concept_accession><concept_accession><accession>592670 "Cell Cycle Checkpoints"</accession><elementOf><idRef>REAC</idRef></elementOf><ambiguous>false</ambiguous></concept_accession><concept_accession><accession>Cell_cycle_checkpoint</accession><elementOf><idRef>WIKI</idRef></elementOf><ambiguous>true</ambiguous></concept_accession><concept_accession><accession>GO:0000075</accession><elementOf><idRef>GO</idRef></elementOf><ambiguous>false</ambiguous></concept_accession><concept_accession><accession>542562 "Cell Cycle Checkpoints"</accession><elementOf><idRef>REAC</idRef></elementOf><ambiguous>false</ambiguous></concept_accession><concept_accession><accession>547738 "Cell Cycle Checkpoints"</accession><elementOf><idRef>REAC</idRef></elementOf><ambiguous>false</ambiguous></concept_accession><concept_accession><accession>536803 "Cell Cycle Checkpoints"</accession><elementOf><idRef>REAC</idRef></elementOf><ambiguous>false</ambiguous></concept_accession><concept_accession><accession>526670 "Cell Cycle Checkpoints"</accession><elementOf><idRef>REAC</idRef></elementOf><ambiguous>false</ambiguous></concept_accession><concept_accession><accession>568546 "Cell Cycle Checkpoints"</accession><elementOf><idRef>REAC</idRef></elementOf><ambiguous>false</ambiguous></concept_accession><concept_accession><accession>585987 "Cell Cycle Checkpoints"</accession><elementOf><idRef>REAC</idRef></elementOf><ambiguous>false</ambiguous></concept_accession><concept_accession><accession>69620 "Cell Cycle Checkpoints"</accession><elementOf><idRef>REAC</idRef></elementOf><ambiguous>false</ambiguous></concept_accession><concept_accession><accession>507475 "Cell Cycle Checkpoints"</accession><elementOf><idRef>REAC</idRef></elementOf><ambiguous>false</ambiguous></concept_accession></coaccessions><cogds><concept_gds><attrname><idRef>Indirect_annotations</idRef></attrname><value java_class="java.lang.Integer"><literal>5</literal></value><doindex>false</doindex></concept_gds><concept_gds><attrname><idRef>IC</idRef></attrname><value java_class="java.lang.Double"><literal>11.595910136986467</literal></value><doindex>false</doindex></concept_gds><concept_gds><attrname><idRef>IndexID</idRef></attrname><value java_class="java.lang.Integer"><literal>155</literal></value><doindex>false</doindex></concept_gds></cogds><contexts><context><id>23506</id></context><context><id>6914</id></context></contexts></concept><concept><id>155</id><pid>GO:0000078</pid><annotation>A cell cycle checkpoint observed when aspects of polarity control are defective, which maintains coordination between the process of cellular morphogenesis and the nuclear events of the cell cycle. For example, in budding yeast cell-cycle delay or arrest is induced when aspects of bud formation are defective.</annotation><description></description><elementOf><idRef>GO</idRef></elementOf><ofType><idRef>BioProc</idRef></ofType><evidences><evidence><idRef>IMPD</idRef></evidence></evidences><conames><concept_name><name>cell morphogenesis checkpoint</name><isPreferred>true</isPreferred></concept_name></conames><coaccessions><concept_accession><accession>GO:0000078</accession><elementOf><idRef>GO</idRef></elementOf><ambiguous>false</ambiguous></concept_accession></coaccessions><cogds><concept_gds><attrname><idRef>IndexID</idRef></attrname><value java_class="java.lang.Integer"><literal>156</literal></value><doindex>false</doindex></concept_gds></cogds><contexts><context><id>6914</id></context></contexts></concept><concept><id>156</id><pid>GO:0000080</pid><annotation>A cell cycle process comprising the steps by which a cell progresses through G1 phase, one of two 'gap' phases in the mitotic cell cycle; G1 is the interval between the completion of mitosis and the beginning of DNA synthesis.</annotation><description></description><elementOf><idRef>GO</idRef></elementOf><ofType><idRef>BioProc</idRef></ofType><evidences><evidence><idRef>IMPD</idRef></evidence></evidences><conames><concept_name><name>G1 phase of mitotic cell cycle</name><isPreferred>true</isPreferred></concept_name></conames><coaccessions><concept_accession><accession>507769 "G1 Phase"</accession><elementOf><idRef>REAC</idRef></elementOf><ambiguous>false</ambiguous></concept_accession><concept_accession><accession>GO:0000080</accession><elementOf><idRef>GO</idRef></elementOf><ambiguous>false</ambiguous></concept_accession><concept_accession><accession>69236 "G1 Phase"</accession><elementOf><idRef>REAC</idRef></elementOf><ambiguous>false</ambiguous></concept_accession><concept_accession><accession>448997 "G1 Phase"</accession><elementOf><idRef>REAC</idRef></elementOf><ambiguous>false</ambiguous></concept_accession><concept_accession><accession>487807 "G1 Phase"</accession><elementOf><idRef>REAC</idRef></elementOf><ambiguous>false</ambiguous></concept_accession><concept_accession><accession>470110 "G1 Phase"</accession><elementOf><idRef>REAC</idRef></elementOf><ambiguous>false</ambiguous></concept_accession></coaccessions><cogds><concept_gds><attrname><idRef>IndexID</idRef></attrname><value java_class="java.lang.Integer"><literal>157</literal></value><doindex>false</doindex></concept_gds></cogds></concept><concept><id>157</id><pid>GO:0000083</pid><annotation>Any process that regulates transcription such that the target genes are transcribed as part of the G1/S phase of the mitotic cell cycle.</annotation><description></description><elementOf><idRef>GO</idRef></elementOf><ofType><idRef>BioProc</idRef></ofType><evidences><evidence><idRef>IMPD</idRef></evidence></evidences><conames><concept_name><name>G1 S-specific transcription in mitotic cell cycle</name><isPreferred>false</isPreferred></concept_name><concept_name><name>regulation of transcription involved in G1/S-phase of mitotic cell cycle</name><isPreferred>true</isPreferred></concept_name><concept_name><name>regulation of transcription from RNA polymerase II promoter of G1 S-phase of mitotic cell cycle</name><isPreferred>false</isPreferred></concept_name></conames><coaccessions><concept_accession><accession>69205 "G1/S-Specific Transcription"</accession><elementOf><idRef>REAC</idRef></elementOf><ambiguous>false</ambiguous></concept_accession><concept_accession><accession>GO:0000083</accession><elementOf><idRef>GO</idRef></elementOf><ambiguous>false</ambiguous></concept_accession></coaccessions><cogds><concept_gds><attrname><idRef>IndexID</idRef></attrname><value java_class="java.lang.Integer"><literal>158</literal></value><doindex>false</doindex></concept_gds></cogds></concept><concept><id>158</id><pid>GO:0000084</pid><annotation>A cell cycle process comprising the steps by which a cell progresses through S phase, the part of the mitotic cell cycle during which DNA synthesis takes place.</annotation><description></description><elementOf><idRef>GO</idRef></elementOf><ofType><idRef>BioProc</idRef></ofType><evidences><evidence><idRef>IMPD</idRef></evidence></evidences><conames><concept_name><name>S phase of mitotic cell cycle</name><isPreferred>true</isPreferred></concept_name></conames><coaccessions><concept_accession><accession>517575 "S Phase"</accession><elementOf><idRef>REAC</idRef></elementOf><ambiguous>false</ambiguous></concept_accession><concept_accession><accession>552316 "S Phase"</accession><elementOf><idRef>REAC</idRef></elementOf><ambiguous>false</ambiguous></concept_accession><concept_accession><accession>597425 "S Phase"</accession><elementOf><idRef>REAC</idRef></elementOf><ambiguous>false</ambiguous></concept_accession><concept_accession><accession>595526 "S Phase"</accession><elementOf><idRef>REAC</idRef></elementOf><ambiguous>false</ambiguous></concept_accession><concept_accession><accession>547746 "S Phase"</accession><elementOf><idRef>REAC</idRef></elementOf><ambiguous>false</ambiguous></concept_accession><concept_accession><accession>GO:0000084</accession><elementOf><idRef>GO</idRef></elementOf><ambiguous>false</ambiguous></concept_accession><concept_accession><accession>581765 "S Phase"</accession><elementOf><idRef>REAC</idRef></elementOf><ambiguous>false</ambiguous></concept_accession><concept_accession><accession>585890 "S Phase"</accession><elementOf><idRef>REAC</idRef></elementOf><ambiguous>false</ambiguous></concept_accession><concept_accession><accession>526441 "S Phase"</accession><elementOf><idRef>REAC</idRef></elementOf><ambiguous>false</ambiguous></concept_accession><concept_accession><accession>600669 "S Phase"</accession><elementOf><idRef>REAC</idRef></elementOf><ambiguous>false</ambiguous></concept_accession><concept_accession><accession>507692 "S Phase"</accession><elementOf><idRef>REAC</idRef></elementOf><ambiguous>false</ambiguous></concept_accession><concept_accession><accession>558038 "S Phase"</accession><elementOf><idRef>REAC</idRef></elementOf><ambiguous>false</ambiguous></concept_accession><concept_accession><accession>602578 "S Phase"</accession><elementOf><idRef>REAC</idRef></elementOf><ambiguous>false</ambiguous></concept_accession><concept_accession><accession>469949 "S Phase"</accession><elementOf><idRef>REAC</idRef></elementOf><ambiguous>false</ambiguous></concept_accession><concept_accession><accession>542397 "S Phase"</accession><elementOf><idRef>REAC</idRef></elementOf><ambiguous>false</ambiguous></concept_accession><concept_accession><accession>69242 "S Phase"</accession><elementOf><idRef>REAC</idRef></elementOf><ambiguous>false</ambiguous></concept_accession><concept_accession><accession>568554 "S Phase"</accession><elementOf><idRef>REAC</idRef></elementOf><ambiguous>false</ambiguous></concept_accession><concept_accession><accession>598197 "S Phase"</accession><elementOf><idRef>REAC</idRef></elementOf><ambiguous>false</ambiguous></concept_accession><concept_accession><accession>448833 "S Phase"</accession><elementOf><idRef>REAC</idRef></elementOf><ambiguous>false</ambiguous></concept_accession><concept_accession><accession>531288 "S Phase"</accession><elementOf><idRef>REAC</idRef></elementOf><ambiguous>false</ambiguous></concept_accession><concept_accession><accession>592678 "S Phase"</accession><elementOf><idRef>REAC</idRef></elementOf><ambiguous>false</ambiguous></concept_accession><concept_accession><accession>487657 "S Phase"</accession><elementOf><idRef>REAC</idRef></elementOf><ambiguous>false</ambiguous></concept_accession><concept_accession><accession>536664 "S Phase"</accession><elementOf><idRef>REAC</idRef></elementOf><ambiguous>false</ambiguous></concept_accession></coaccessions><cogds><concept_gds><attrname><idRef>IndexID</idRef></attrname><value java_class="java.lang.Integer"><literal>159</literal></value><doindex>false</doindex></concept_gds></cogds></concept><concept><id>159</id><pid>GO:0000087</pid><annotation>A cell cycle process comprising the steps by which a cell progresses through M phase, the part of the mitotic cell cycle during which mitosis takes place.</annotation><description></description><elementOf><idRef>GO</idRef></elementOf><ofType><idRef>BioProc</idRef></ofType><evidences><evidence><idRef>IMPD</idRef></evidence></evidences><conames><concept_name><name>M phase of mitotic cell cycle</name><isPreferred>true</isPreferred></concept_name><concept_name><name>M-phase of mitotic cell cycle</name><isPreferred>true</isPreferred></concept_name></conames><coaccessions><concept_accession><accession>531189 "M Phase"</accession><elementOf><idRef>REAC</idRef></elementOf><ambiguous>false</ambiguous></concept_accession><concept_accession><accession>GO:0000087</accession><elementOf><idRef>GO</idRef></elementOf><ambiguous>false</ambiguous></concept_accession><concept_accession><accession>517490 "M Phase"</accession><elementOf><idRef>REAC</idRef></elementOf><ambiguous>false</ambiguous></concept_accession><concept_accession><accession>448731 "M Phase"</accession><elementOf><idRef>REAC</idRef></elementOf><ambiguous>false</ambiguous></concept_accession><concept_accession><accession>536559 "M Phase"</accession><elementOf><idRef>REAC</idRef></elementOf><ambiguous>false</ambiguous></concept_accession><concept_accession><accession>552505 "M Phase"</accession><elementOf><idRef>REAC</idRef></elementOf><ambiguous>false</ambiguous></concept_accession><concept_accession><accession>507504 "M Phase"</accession><elementOf><idRef>REAC</idRef></elementOf><ambiguous>false</ambiguous></concept_accession><concept_accession><accession>586013 "M Phase"</accession><elementOf><idRef>REAC</idRef></elementOf><ambiguous>false</ambiguous></concept_accession><concept_accession><accession>547626 "M Phase"</accession><elementOf><idRef>REAC</idRef></elementOf><ambiguous>false</ambiguous></concept_accession><concept_accession><accession>469853 "M Phase"</accession><elementOf><idRef>REAC</idRef></elementOf><ambiguous>false</ambiguous></concept_accession><concept_accession><accession>68886 "M Phase"</accession><elementOf><idRef>REAC</idRef></elementOf><ambiguous>false</ambiguous></concept_accession><concept_accession><accession>592536 "M Phase"</accession><elementOf><idRef>REAC</idRef></elementOf><ambiguous>false</ambiguous></concept_accession><concept_accession><accession>526359 "M Phase"</accession><elementOf><idRef>REAC</idRef></elementOf><ambiguous>false</ambiguous></concept_accession><concept_accession><accession>542285 "M Phase"</accession><elementOf><idRef>REAC</idRef></elementOf><ambiguous>false</ambiguous></concept_accession><concept_accession><accession>487547 "M Phase"</accession><elementOf><idRef>REAC</idRef></elementOf><ambiguous>false</ambiguous></concept_accession><concept_accession><accession>557820 "M Phase"</accession><elementOf><idRef>REAC</idRef></elementOf><ambiguous>false</ambiguous></concept_accession></coaccessions><cogds><concept_gds><attrname><idRef>Indirect_annotations</idRef></attrname><value java_class="java.lang.Integer"><literal>36</literal></value><doindex>false</doindex></concept_gds><concept_gds><attrname><idRef>IC</idRef></attrname><value java_class="java.lang.Double"><literal>8.747913230431518</literal></value><doindex>false</doindex></concept_gds><concept_gds><attrname><idRef>IndexID</idRef></attrname><value java_class="java.lang.Integer"><literal>160</literal></value><doindex>false</doindex></concept_gds></cogds><contexts><context><id>23506</id></context><context><id>121</id></context><context><id>16521</id></context><context><id>12020</id></context><context><id>6914</id></context></contexts></concept><concept><id>160</id><pid>GO:0000088</pid><annotation>A cell cycle process comprising the steps by which a cell progresses through prophase, the initial stage of mitosis in which the chromosomes are condensed but are not yet attached to a mitotic spindle.</annotation><description></description><elementOf><idRef>GO</idRef></elementOf><ofType><idRef>BioProc</idRef></ofType><evidences><evidence><idRef>IMPD</idRef></evidence></evidences><conames><concept_name><name>mitotic prophase</name><isPreferred>true</isPreferred></concept_name></conames><coaccessions><concept_accession><accession>542284 "Mitotic Prophase"</accession><elementOf><idRef>REAC</idRef></elementOf><ambiguous>false</ambiguous></concept_accession><concept_accession><accession>GO:0000088</accession><elementOf><idRef>GO</idRef></elementOf><ambiguous>false</ambiguous></concept_accession><concept_accession><accession>487546 "Mitotic Prophase"</accession><elementOf><idRef>REAC</idRef></elementOf><ambiguous>false</ambiguous></concept_accession><concept_accession><accession>557819 "Mitotic Prophase"</accession><elementOf><idRef>REAC</idRef></elementOf><ambiguous>false</ambiguous></concept_accession><concept_accession><accession>507503 "Mitotic Prophase"</accession><elementOf><idRef>REAC</idRef></elementOf><ambiguous>false</ambiguous></concept_accession><concept_accession><accession>68875 "Mitotic Prophase"</accession><elementOf><idRef>REAC</idRef></elementOf><ambiguous>false</ambiguous></concept_accession><concept_accession><accession>592535 "Mitotic Prophase"</accession><elementOf><idRef>REAC</idRef></elementOf><ambiguous>false</ambiguous></concept_accession><concept_accession><accession>526358 "Mitotic Prophase"</accession><elementOf><idRef>REAC</idRef></elementOf><ambiguous>false</ambiguous></concept_accession><concept_accession><accession>448730 "Mitotic Prophase"</accession><elementOf><idRef>REAC</idRef></elementOf><ambiguous>false</ambiguous></concept_accession><concept_accession><accession>469852 "Mitotic Prophase"</accession><elementOf><idRef>REAC</idRef></elementOf><ambiguous>false</ambiguous></concept_accession><concept_accession><accession>531188 "Mitotic Prophase"</accession><elementOf><idRef>REAC</idRef></elementOf><ambiguous>false</ambiguous></concept_accession><concept_accession><accession>536558 "Mitotic Prophase"</accession><elementOf><idRef>REAC</idRef></elementOf><ambiguous>false</ambiguous></concept_accession><concept_accession><accession>547625 "Mitotic Prophase"</accession><elementOf><idRef>REAC</idRef></elementOf><ambiguous>false</ambiguous></concept_accession><concept_accession><accession>517489 "Mitotic Prophase"</accession><elementOf><idRef>REAC</idRef></elementOf><ambiguous>false</ambiguous></concept_accession></coaccessions><cogds><concept_gds><attrname><idRef>IndexID</idRef></attrname><value java_class="java.lang.Integer"><literal>161</literal></value><doindex>false</doindex></concept_gds></cogds><contexts><context><id>6914</id></context></contexts></concept><concept><id>161</id><pid>GO:0000089</pid><annotation>Progression through metaphase, the stage of mitosis at which chromosomes are firmly attached to the mitotic spindle at its equator but have not yet segregated to opposite poles.</annotation><description></description><elementOf><idRef>GO</idRef></elementOf><ofType><idRef>BioProc</idRef></ofType><evidences><evidence><idRef>IMPD</idRef></evidence></evidences><conames><concept_name><name>mitotic metaphase</name><isPreferred>true</isPreferred></concept_name></conames><coaccessions><concept_accession><accession>GO:0000089</accession><elementOf><idRef>GO</idRef></elementOf><ambiguous>false</ambiguous></concept_accession><concept_accession><accession>68879 "Mitotic Metaphase"</accession><elementOf><idRef>REAC</idRef></elementOf><ambiguous>false</ambiguous></concept_accession></coaccessions><cogds><concept_gds><attrname><idRef>IndexID</idRef></attrname><value java_class="java.lang.Integer"><literal>162</literal></value><doindex>false</doindex></concept_gds></cogds><contexts><context><id>6914</id></context></contexts></concept><concept><id>162</id><pid>GO:0000090</pid><annotation>A cell cycle process comprising the steps by which a cell progresses through anaphase, the stage of mitosis during which the two sets of chromosomes separate and move away from each other.</annotation><description></description><elementOf><idRef>GO</idRef></elementOf><ofType><idRef>BioProc</idRef></ofType><evidences><evidence><idRef>IMPD</idRef></evidence></evidences><conames><concept_name><name>mitotic anaphase</name><isPreferred>true</isPreferred></concept_name></conames><coaccessions><concept_accession><accession>GO:0000090</accession><elementOf><idRef>GO</idRef></elementOf><ambiguous>false</ambiguous></concept_accession><concept_accession><accession>68882 "Mitotic Anaphase"</accession><elementOf><idRef>REAC</idRef></elementOf><ambiguous>false</ambiguous></concept_accession></coaccessions><cogds><concept_gds><attrname><idRef>IndexID</idRef></attrname><value java_class="java.lang.Integer"><literal>163</literal></value><doindex>false</doindex></concept_gds></cogds><contexts><context><id>6914</id></context></contexts></concept><concept><id>163</id><pid>GO:0000091</pid><annotation>A cell cycle process comprising the steps by which a cell progresses through anaphase A, the part of mitotic anaphase in which the kinetochore microtubules shorten as chromosomes move toward the spindle poles.</annotation><description></description><elementOf><idRef>GO</idRef></elementOf><ofType><idRef>BioProc</idRef></ofType><evidences><evidence><idRef>IMPD</idRef></evidence></evidences><conames><concept_name><name>mitotic anaphase A</name><isPreferred>true</isPreferred></concept_name></conames><coaccessions><concept_accession><accession>GO:0000091</accession><elementOf><idRef>GO</idRef></elementOf><ambiguous>false</ambiguous></concept_accession></coaccessions><cogds><concept_gds><attrname><idRef>IndexID</idRef></attrname><value java_class="java.lang.Integer"><literal>164</literal></value><doindex>false</doindex></concept_gds></cogds><contexts><context><id>6914</id></context></contexts></concept><concept><id>164</id><pid>GO:0000092</pid><annotation>A cell cycle process comprising the steps by which a cell progresses through anaphase B, the part of mitotic anaphase in which the polar microtubules elongate and the two poles of the spindle move farther apart.</annotation><description></description><elementOf><idRef>GO</idRef></elementOf><ofType><idRef>BioProc</idRef></ofType><evidences><evidence><idRef>IMPD</idRef></evidence></evidences><conames><concept_name><name>mitotic anaphase B</name><isPreferred>true</isPreferred></concept_name></conames><coaccessions><concept_accession><accession>GO:0000092</accession><elementOf><idRef>GO</idRef></elementOf><ambiguous>false</ambiguous></concept_accession></coaccessions><cogds><concept_gds><attrname><idRef>IndexID</idRef></attrname><value java_class="java.lang.Integer"><literal>165</literal></value><doindex>false</doindex></concept_gds></cogds><contexts><context><id>6914</id></context></contexts></concept><concept><id>165</id><pid>GO:0000093</pid><annotation>A cell cycle process comprising the steps by which a cell progresses through telophase, the last of the stages of mitosis; in the canonical cell cycle, telophase begins when the chromosomes arrive at the poles of the cell and the division of the cytoplasm starts.</annotation><description></description><elementOf><idRef>GO</idRef></elementOf><ofType><idRef>BioProc</idRef></ofType><evidences><evidence><idRef>IMPD</idRef></evidence></evidences><conames><concept_name><name>mitotic telophase</name><isPreferred>true</isPreferred></concept_name></conames><coaccessions><concept_accession><accession>GO:0000093</accession><elementOf><idRef>GO</idRef></elementOf><ambiguous>false</ambiguous></concept_accession></coaccessions><cogds><concept_gds><attrname><idRef>IndexID</idRef></attrname><value java_class="java.lang.Integer"><literal>166</literal></value><doindex>false</doindex></concept_gds></cogds><contexts><context><id>6914</id></context></contexts></concept><concept><id>166</id><pid>GO:0000096</pid><annotation>The chemical reactions and pathways involving amino acids containing sulfur, comprising cysteine, homocysteine, methionine and selenocysteine.</annotation><description></description><elementOf><idRef>GO</idRef></elementOf><ofType><idRef>BioProc</idRef></ofType><evidences><evidence><idRef>IMPD</idRef></evidence></evidences><conames><concept_name><name>sulphur amino acid metabolism</name><isPreferred>true</isPreferred></concept_name><concept_name><name>sulfur amino acid metabolic process</name><isPreferred>true</isPreferred></concept_name><concept_name><name>sulfur amino acid metabolism</name><isPreferred>true</isPreferred></concept_name><concept_name><name>sulphur amino acid metabolic process</name><isPreferred>true</isPreferred></concept_name></conames><coaccessions><concept_accession><accession>GO:0000096</accession><elementOf><idRef>GO</idRef></elementOf><ambiguous>false</ambiguous></concept_accession></coaccessions><cogds><concept_gds><attrname><idRef>Indirect_annotations</idRef></attrname><value java_class="java.lang.Integer"><literal>74</literal></value><doindex>false</doindex></concept_gds><concept_gds><attrname><idRef>IC</idRef></attrname><value java_class="java.lang.Double"><literal>7.70838486624488</literal></value><doindex>false</doindex></concept_gds><concept_gds><attrname><idRef>IndexID</idRef></attrname><value java_class="java.lang.Integer"><literal>167</literal></value><doindex>false</doindex></concept_gds></cogds><contexts><context><id>1380</id></context><context><id>21663</id></context></contexts></concept><concept><id>167</id><pid>GO:0000097</pid><annotation>The chemical reactions and pathways resulting in the formation of amino acids containing sulfur, comprising cysteine, methionine and selenocysteine.</annotation><description></description><elementOf><idRef>GO</idRef></elementOf><ofType><idRef>BioProc</idRef></ofType><evidences><evidence><idRef>IMPD</idRef></evidence></evidences><conames><concept_name><name>sulfur amino acid biosynthetic process</name><isPreferred>true</isPreferred></concept_name><concept_name><name>sulfur amino acid biosynthesis</name><isPreferred>true</isPreferred></concept_name><concept_name><name>sulfur amino acid anabolism</name><isPreferred>true</isPreferred></concept_name><concept_name><name>sulfur amino acid formation</name><isPreferred>true</isPreferred></concept_name><concept_name><name>sulfur amino acid synthesis</name><isPreferred>true</isPreferred></concept_name><concept_name><name>sulphur amino acid biosynthetic process</name><isPreferred>true</isPreferred></concept_name><concept_name><name>sulphur amino acid biosynthesis</name><isPreferred>true</isPreferred></concept_name></conames><coaccessions><concept_accession><accession>GO:0000097</accession><elementOf><idRef>GO</idRef></elementOf><ambiguous>false</ambiguous></concept_accession></coaccessions><cogds><concept_gds><attrname><idRef>Indirect_annotations</idRef></attrname><value java_class="java.lang.Integer"><literal>54</literal></value><doindex>false</doindex></concept_gds><concept_gds><attrname><idRef>IC</idRef></attrname><value java_class="java.lang.Double"><literal>8.162950729710362</literal></value><doindex>false</doindex></concept_gds><concept_gds><attrname><idRef>IndexID</idRef></attrname><value java_class="java.lang.Integer"><literal>168</literal></value><doindex>false</doindex></concept_gds></cogds></concept><concept><id>168</id><pid>GO:0000098</pid><annotation>The chemical reactions and pathways resulting in the breakdown of amino acids containing sulfur, comprising cysteine, methionine and selenocysteine.</annotation><description></description><elementOf><idRef>GO</idRef></elementOf><ofType><idRef>BioProc</idRef></ofType><evidences><evidence><idRef>IMPD</idRef></evidence></evidences><conames><concept_name><name>sulphur amino acid catabolism</name><isPreferred>true</isPreferred></concept_name><concept_name><name>sulfur amino acid catabolic process</name><isPreferred>true</isPreferred></concept_name><concept_name><name>sulfur amino acid catabolism</name><isPreferred>true</isPreferred></concept_name><concept_name><name>sulfur amino acid breakdown</name><isPreferred>true</isPreferred></concept_name><concept_name><name>sulfur amino acid degradation</name><isPreferred>true</isPreferred></concept_name><concept_name><name>sulphur amino acid catabolic process</name><isPreferred>true</isPreferred></concept_name></conames><coaccessions><concept_accession><accession>GO:0000098</accession><elementOf><idRef>GO</idRef></elementOf><ambiguous>false</ambiguous></concept_accession></coaccessions><cogds><concept_gds><attrname><idRef>Indirect_annotations</idRef></attrname><value java_class="java.lang.Integer"><literal>1</literal></value><doindex>false</doindex></concept_gds><concept_gds><attrname><idRef>IC</idRef></attrname><value java_class="java.lang.Double"><literal>13.91783823187383</literal></value><doindex>false</doindex></concept_gds><concept_gds><attrname><idRef>IndexID</idRef></attrname><value java_class="java.lang.Integer"><literal>169</literal></value><doindex>false</doindex></concept_gds></cogds></concept><concept><id>169</id><pid>GO:0000099</pid><annotation>Catalysis of the transfer of sulfur amino acids from one side of a membrane to the other. Sulphur amino acids contain sulfur in the form of cystine, methionine or their derivatives.</annotation><description></description><elementOf><idRef>GO</idRef></elementOf><ofType><idRef>MolFunc</idRef></ofType><evidences><evidence><idRef>IMPD</idRef></evidence></evidences><conames><concept_name><name>sulphur amino acid transmembrane transporter</name><isPreferred>true</isPreferred></concept_name><concept_name><name>sulphur amino acid transporter</name><isPreferred>false</isPreferred></concept_name><concept_name><name>sulfur amino acid transmembrane transporter</name><isPreferred>true</isPreferred></concept_name><concept_name><name>sulfur amino acid transporter</name><isPreferred>false</isPreferred></concept_name></conames><coaccessions><concept_accession><accession>GO:0000099</accession><elementOf><idRef>GO</idRef></elementOf><ambiguous>false</ambiguous></concept_accession></coaccessions><cogds><concept_gds><attrname><idRef>Indirect_annotations</idRef></attrname><value java_class="java.lang.Integer"><literal>1</literal></value><doindex>false</doindex></concept_gds><concept_gds><attrname><idRef>IC</idRef></attrname><value java_class="java.lang.Double"><literal>14.081899476116249</literal></value><doindex>false</doindex></concept_gds><concept_gds><attrname><idRef>IndexID</idRef></attrname><value java_class="java.lang.Integer"><literal>170</literal></value><doindex>false</doindex></concept_gds></cogds></concept><concept><id>170</id><pid>GO:0000100</pid><annotation>Catalysis of the transfer of S-methylmethionine from one side of a membrane to the other.</annotation><description></description><elementOf><idRef>GO</idRef></elementOf><ofType><idRef>MolFunc</idRef></ofType><evidences><evidence><idRef>IMPD</idRef></evidence></evidences><conames><concept_name><name>S-methylmethionine transporter</name><isPreferred>false</isPreferred></concept_name><concept_name><name>S-methylmethionine transmembrane transporter</name><isPreferred>true</isPreferred></concept_name><concept_name><name>S-methylmethionine permease</name><isPreferred>true</isPreferred></concept_name></conames><coaccessions><concept_accession><accession>GO:0000100</accession><elementOf><idRef>GO</idRef></elementOf><ambiguous>false</ambiguous></concept_accession><concept_accession><accession>GO:0015178</accession><elementOf><idRef>GO</idRef></elementOf><ambiguous>true</ambiguous></concept_accession></coaccessions><cogds><concept_gds><attrname><idRef>IndexID</idRef></attrname><value java_class="java.lang.Integer"><literal>171</literal></value><doindex>false</doindex></concept_gds></cogds></concept><concept><id>171</id><pid>GO:0000101</pid><annotation>The directed movement of amino acids containing sulfur (cystine, methionine and their derivatives) into, out of, within or between cells by means of some external agent such as a transporter or pore.</annotation><description></description><elementOf><idRef>GO</idRef></elementOf><ofType><idRef>BioProc</idRef></ofType><evidences><evidence><idRef>IMPD</idRef></evidence></evidences><conames><concept_name><name>sulfur amino acid transport</name><isPreferred>true</isPreferred></concept_name><concept_name><name>sulphur amino acid transport</name><isPreferred>true</isPreferred></concept_name></conames><coaccessions><concept_accession><accession>GO:0000101</accession><elementOf><idRef>GO</idRef></elementOf><ambiguous>false</ambiguous></concept_accession></coaccessions><cogds><concept_gds><attrname><idRef>Indirect_annotations</idRef></attrname><value java_class="java.lang.Integer"><literal>1</literal></value><doindex>false</doindex></concept_gds><concept_gds><attrname><idRef>IC</idRef></attrname><value java_class="java.lang.Double"><literal>13.91783823187383</literal></value><doindex>false</doindex></concept_gds><concept_gds><attrname><idRef>IndexID</idRef></attrname><value java_class="java.lang.Integer"><literal>172</literal></value><doindex>false</doindex></concept_gds></cogds></concept><concept><id>172</id><pid>GO:0000102</pid><annotation>Catalysis of the transfer of L-methionine from one side of a membrane to the other, up its concentration gradient. The transporter binds the solute and undergoes a series of conformational changes. Transport works equally well in either direction and is driven by a chemiosmotic source of energy. Chemiosmotic sources of energy include uniport, symport or antiport.</annotation><description></description><elementOf><idRef>GO</idRef></elementOf><ofType><idRef>MolFunc</idRef></ofType><evidences><evidence><idRef>IMPD</idRef></evidence></evidences><conames><concept_name><name>L-methionine secondary active transmembrane transporter</name><isPreferred>true</isPreferred></concept_name><concept_name><name>L-methionine porter</name><isPreferred>false</isPreferred></concept_name></conames><coaccessions><concept_accession><accession>GO:0000102</accession><elementOf><idRef>GO</idRef></elementOf><ambiguous>false</ambiguous></concept_accession></coaccessions><cogds><concept_gds><attrname><idRef>IndexID</idRef></attrname><value java_class="java.lang.Integer"><literal>173</literal></value><doindex>false</doindex></concept_gds></cogds></concept><concept><id>173</id><pid>GO:0000108</pid><annotation>A stable complex of proteins that carry out the DNA damage recognition and incision reactions characteristic of nucleotide excision repair (NER), such as DNA damage recognition, DNA helix unwinding, and endonucleolytic cleavage at sites flanking damaged DNA; includes TFIIH subunits and additional polypeptides; may form in the absence of DNA damage.</annotation><description></description><elementOf><idRef>GO</idRef></elementOf><ofType><idRef>CelComp</idRef></ofType><evidences><evidence><idRef>IMPD</idRef></evidence></evidences><conames><concept_name><name>repairosome</name><isPreferred>true</isPreferred></concept_name></conames><coaccessions><concept_accession><accession>GO:0000108</accession><elementOf><idRef>GO</idRef></elementOf><ambiguous>false</ambiguous></concept_accession></coaccessions><cogds><concept_gds><attrname><idRef>IndexID</idRef></attrname><value java_class="java.lang.Integer"><literal>174</literal></value><doindex>false</doindex></concept_gds></cogds><contexts><context><id>15742</id></context><context><id>12477</id></context><context><id>3106</id></context></contexts></concept><concept><id>174</id><pid>GO:0000109</pid><annotation>Any complex formed of proteins that act in nucleotide-excision repair.</annotation><description></description><elementOf><idRef>GO</idRef></elementOf><ofType><idRef>CelComp</idRef></ofType><evidences><evidence><idRef>IMPD</idRef></evidence></evidences><conames><concept_name><name>nucleotide-excision repair complex</name><isPreferred>true</isPreferred></concept_name></conames><coaccessions><concept_accession><accession>GO:0000109</accession><elementOf><idRef>GO</idRef></elementOf><ambiguous>false</ambiguous></concept_accession></coaccessions><cogds><concept_gds><attrname><idRef>IndexID</idRef></attrname><value java_class="java.lang.Integer"><literal>175</literal></value><doindex>false</doindex></concept_gds></cogds><contexts><context><id>15742</id></context><context><id>12477</id></context><context><id>3106</id></context></contexts></concept><concept><id>175</id><pid>GO:0000110</pid><annotation>One of several protein complexes involved in nucleotide-excision repair; possesses DNA damage recognition and endodeoxynuclease activities. In S. cerevisiae, it is composed of Rad1p, Rad10p, and Rad14p; in human the subunits are ERCC4/XPF, ERCC1 and XPA, respectively.</annotation><description></description><elementOf><idRef>GO</idRef></elementOf><ofType><idRef>CelComp</idRef></ofType><evidences><evidence><idRef>IMPD</idRef></evidence></evidences><conames><concept_name><name>nucleotide-excision repair factor 1 complex</name><isPreferred>true</isPreferred></concept_name><concept_name><name>NEF1 complex</name><isPreferred>true</isPreferred></concept_name><concept_name><name>XPA-ERCC1-ERCC4 complex</name><isPreferred>true</isPreferred></concept_name></conames><coaccessions><concept_accession><accession>GO:0000110</accession><elementOf><idRef>GO</idRef></elementOf><ambiguous>false</ambiguous></concept_accession></coaccessions><cogds><concept_gds><attrname><idRef>IndexID</idRef></attrname><value java_class="java.lang.Integer"><literal>176</literal></value><doindex>false</doindex></concept_gds></cogds><contexts><context><id>15742</id></context><context><id>12477</id></context><context><id>3106</id></context></contexts></concept><concept><id>176</id><pid>GO:0000111</pid><annotation>One of several protein complexes involved in nucleotide-excision repair; possesses damaged DNA binding activity. In S. cerevisiae, it is composed of Rad4p and Rad23p.</annotation><description></description><elementOf><idRef>GO</idRef></elementOf><ofType><idRef>CelComp</idRef></ofType><evidences><evidence><idRef>IMPD</idRef></evidence></evidences><conames><concept_name><name>NEF2 complex</name><isPreferred>true</isPreferred></concept_name><concept_name><name>nucleotide-excision repair factor 2 complex</name><isPreferred>true</isPreferred></concept_name></conames><coaccessions><concept_accession><accession>GO:0000111</accession><elementOf><idRef>GO</idRef></elementOf><ambiguous>false</ambiguous></concept_accession></coaccessions><cogds><concept_gds><attrname><idRef>IndexID</idRef></attrname><value java_class="java.lang.Integer"><literal>177</literal></value><doindex>false</doindex></concept_gds></cogds><contexts><context><id>15742</id></context><context><id>12477</id></context><context><id>3106</id></context></contexts></concept><concept><id>177</id><pid>GO:0000112</pid><annotation>One of several protein complexes involved in nucleotide-excision repair; possesses endodeoxynuclease and DNA helicase activities. In S. cerevisiae, it is composed of Rad2p and the core TFIIH-Ssl2p complex (Core TFIIH is composed of Rad3p, Tfb1p, Tfb2p, Ssl1p, and Tfb4p. Note that Ssl2p is also called Rad25p).</annotation><description></description><elementOf><idRef>GO</idRef></elementOf><ofType><idRef>CelComp</idRef></ofType><evidences><evidence><idRef>IMPD</idRef></evidence></evidences><conames><concept_name><name>nucleotide-excision repair factor 3 complex</name><isPreferred>true</isPreferred></concept_name><concept_name><name>NEF3 complex</name><isPreferred>true</isPreferred></concept_name></conames><coaccessions><concept_accession><accession>GO:0000112</accession><elementOf><idRef>GO</idRef></elementOf><ambiguous>false</ambiguous></concept_accession></coaccessions><cogds><concept_gds><attrname><idRef>IndexID</idRef></attrname><value java_class="java.lang.Integer"><literal>178</literal></value><doindex>false</doindex></concept_gds></cogds><contexts><context><id>15742</id></context><context><id>12477</id></context><context><id>3106</id></context></contexts></concept><concept><id>178</id><pid>GO:0000113</pid><annotation>One of several protein complexes involved in nucleotide-excision repair; possesses DNA damage recognition and DNA-dependent ATPase activities. In S. cerevisiae, it is composed of Rad7p and Rad16p.</annotation><description></description><elementOf><idRef>GO</idRef></elementOf><ofType><idRef>CelComp</idRef></ofType><evidences><evidence><idRef>IMPD</idRef></evidence></evidences><conames><concept_name><name>NEF4 complex</name><isPreferred>true</isPreferred></concept_name><concept_name><name>nucleotide-excision repair factor 4 complex</name><isPreferred>true</isPreferred></concept_name></conames><coaccessions><concept_accession><accession>GO:0000113</accession><elementOf><idRef>GO</idRef></elementOf><ambiguous>false</ambiguous></concept_accession></coaccessions><cogds><concept_gds><attrname><idRef>IndexID</idRef></attrname><value java_class="java.lang.Integer"><literal>179</literal></value><doindex>false</doindex></concept_gds></cogds><contexts><context><id>15742</id></context><context><id>12477</id></context><context><id>3106</id></context></contexts></concept><concept><id>179</id><pid>GO:0000114</pid><annotation>Any process that regulates transcription such that the target genes are transcribed as part of the G1 phase of the mitotic cell cycle.</annotation><description></description><elementOf><idRef>GO</idRef></elementOf><ofType><idRef>BioProc</idRef></ofType><evidences><evidence><idRef>IMPD</idRef></evidence></evidences><conames><concept_name><name>regulation of transcription from RNA polymerase II promoter during G1 phase of cell cycle</name><isPreferred>true</isPreferred></concept_name><concept_name><name>G1-specific transcription in mitotic cell cycle</name><isPreferred>false</isPreferred></concept_name><concept_name><name>regulation of transcription involved in G1 phase of mitotic cell cycle</name><isPreferred>true</isPreferred></concept_name></conames><coaccessions><concept_accession><accession>GO:0000114</accession><elementOf><idRef>GO</idRef></elementOf><ambiguous>false</ambiguous></concept_accession></coaccessions><cogds><concept_gds><attrname><idRef>IndexID</idRef></attrname><value java_class="java.lang.Integer"><literal>180</literal></value><doindex>false</doindex></concept_gds></cogds></concept><concept><id>180</id><pid>GO:0000115</pid><annotation>A cell cycle process that regulates transcription such that the target genes are transcribed as part of the S phase of the mitotic cell cycle.</annotation><description></description><elementOf><idRef>GO</idRef></elementOf><ofType><idRef>BioProc</idRef></ofType><evidences><evidence><idRef>IMPD</idRef></evidence></evidences><conames><concept_name><name>regulation of transcription from RNA polymerase II promoter during S-phase of mitotic cell cycle</name><isPreferred>false</isPreferred></concept_name><concept_name><name>regulation of transcription involved in S-phase of mitotic cell cycle</name><isPreferred>true</isPreferred></concept_name><concept_name><name>S-specific transcription in mitotic cell cycle</name><isPreferred>true</isPreferred></concept_name><concept_name><name>S-phase-specific transcription in mitotic cell cycle</name><isPreferred>false</isPreferred></concept_name></conames><coaccessions><concept_accession><accession>69241 "S-specific transcription in mitotic cell cycle"</accession><elementOf><idRef>REAC</idRef></elementOf><ambiguous>false</ambiguous></concept_accession><concept_accession><accession>GO:0000115</accession><elementOf><idRef>GO</idRef></elementOf><ambiguous>false</ambiguous></concept_accession></coaccessions><cogds><concept_gds><attrname><idRef>IndexID</idRef></attrname><value java_class="java.lang.Integer"><literal>181</literal></value><doindex>false</doindex></concept_gds></cogds></concept><concept><id>181</id><pid>GO:0000116</pid><annotation>Any process that regulates transcription such that the target genes are transcribed as part of the G2 phase of the mitotic cell cycle.</annotation><description></description><elementOf><idRef>GO</idRef></elementOf><ofType><idRef>BioProc</idRef></ofType><evidences><evidence><idRef>IMPD</idRef></evidence></evidences><conames><concept_name><name>regulation of transcription involved in G2-phase of mitotic cell cycle</name><isPreferred>true</isPreferred></concept_name><concept_name><name>regulation of transcription from RNA polymerase II during G2-phase of mitotic cell cycle</name><isPreferred>false</isPreferred></concept_name><concept_name><name>G2-specific transcription in mitotic cell cycle</name><isPreferred>false</isPreferred></concept_name></conames><coaccessions><concept_accession><accession>69957 "G2-specific transcription in mitotic cell cycle"</accession><elementOf><idRef>REAC</idRef></elementOf><ambiguous>false</ambiguous></concept_accession><concept_accession><accession>GO:0000116</accession><elementOf><idRef>GO</idRef></elementOf><ambiguous>false</ambiguous></concept_accession></coaccessions><cogds><concept_gds><attrname><idRef>IndexID</idRef></attrname><value java_class="java.lang.Integer"><literal>182</literal></value><doindex>false</doindex></concept_gds></cogds></concept><concept><id>182</id><pid>GO:0000117</pid><annotation>Any process that regulates transcription such that the target genes are transcribed as part of the G2/M phase of the mitotic cell cycle.</annotation><description></description><elementOf><idRef>GO</idRef></elementOf><ofType><idRef>BioProc</idRef></ofType><evidences><evidence><idRef>IMPD</idRef></evidence></evidences><conames><concept_name><name>regulation of transcription involved in G2/M-phase of mitotic cell cycle</name><isPreferred>true</isPreferred></concept_name><concept_name><name>G2 M-specific transcription in mitotic cell cycle</name><isPreferred>false</isPreferred></concept_name><concept_name><name>regulation of transcription from RNA polymerase II promoter during G2 M-phase of mitotic cell cycle</name><isPreferred>false</isPreferred></concept_name></conames><coaccessions><concept_accession><accession>GO:0000117</accession><elementOf><idRef>GO</idRef></elementOf><ambiguous>false</ambiguous></concept_accession><concept_accession><accession>69274 "G2/M-specific transcription in mitotic cell cycle"</accession><elementOf><idRef>REAC</idRef></elementOf><ambiguous>false</ambiguous></concept_accession></coaccessions><cogds><concept_gds><attrname><idRef>IndexID</idRef></attrname><value java_class="java.lang.Integer"><literal>183</literal></value><doindex>false</doindex></concept_gds></cogds></concept><concept><id>183</id><pid>GO:0000118</pid><annotation>A protein complex that possesses histone deacetylase activity.</annotation><description></description><elementOf><idRef>GO</idRef></elementOf><ofType><idRef>CelComp</idRef></ofType><evidences><evidence><idRef>IMPD</idRef></evidence></evidences><conames><concept_name><name>histone deacetylase complex</name><isPreferred>true</isPreferred></concept_name><concept_name><name>HDAC complex</name><isPreferred>true</isPreferred></concept_name></conames><coaccessions><concept_accession><accession>GO:0000118</accession><elementOf><idRef>GO</idRef></elementOf><ambiguous>false</ambiguous></concept_accession></coaccessions><cogds><concept_gds><attrname><idRef>IndexID</idRef></attrname><value java_class="java.lang.Integer"><literal>184</literal></value><doindex>false</doindex></concept_gds></cogds><contexts><context><id>15742</id></context><context><id>12477</id></context><context><id>3106</id></context><context><id>11520</id></context></contexts></concept><concept><id>184</id><pid>GO:0000120</pid><annotation>A transcription factor complex that acts at promoters of genes transcribed by RNA polymerase I.</annotation><description></description><elementOf><idRef>GO</idRef></elementOf><ofType><idRef>CelComp</idRef></ofType><evidences><evidence><idRef>IMPD</idRef></evidence></evidences><conames><concept_name><name>RNA polymerase I transcription factor complex</name><isPreferred>true</isPreferred></concept_name></conames><coaccessions><concept_accession><accession>GO:0000120</accession><elementOf><idRef>GO</idRef></elementOf><ambiguous>false</ambiguous></concept_accession></coaccessions><cogds><concept_gds><attrname><idRef>IndexID</idRef></attrname><value java_class="java.lang.Integer"><literal>185</literal></value><doindex>false</doindex></concept_gds></cogds><contexts><context><id>15742</id></context><context><id>12477</id></context><context><id>3106</id></context><context><id>11520</id></context></contexts></concept><concept><id>185</id><pid>GO:0000121</pid><annotation>Catalysis of the reaction: glycerol 1-phosphate + H2O = glycerol + phosphate.</annotation><description></description><elementOf><idRef>GO</idRef></elementOf><ofType><idRef>MolFunc</idRef></ofType><evidences><evidence><idRef>IMPD</idRef></evidence></evidences><conames><concept_name><name>glycerol 3-phosphate phosphohydrolase</name><isPreferred>true</isPreferred></concept_name><concept_name><name>glycerol 3-phosphatase</name><isPreferred>true</isPreferred></concept_name><concept_name><name>glycerol-1-phosphatase</name><isPreferred>true</isPreferred></concept_name><concept_name><name>glycerol-1-phosphate phosphohydrolase</name><isPreferred>true</isPreferred></concept_name><concept_name><name>glycerol-3-phosphate phosphatase</name><isPreferred>true</isPreferred></concept_name><concept_name><name>alpha-glycerophosphatase</name><isPreferred>true</isPreferred></concept_name><concept_name><name>alpha-glycerol phosphatase</name><isPreferred>true</isPreferred></concept_name></conames><coaccessions><concept_accession><accession>3.1.3.21</accession><elementOf><idRef>EC</idRef></elementOf><ambiguous>false</ambiguous></concept_accession><concept_accession><accession>GO:0000121</accession><elementOf><idRef>GO</idRef></elementOf><ambiguous>false</ambiguous></concept_accession><concept_accession><accession>GLYCEROL-1-PHOSPHATASE-RXN</accession><elementOf><idRef>MC</idRef></elementOf><ambiguous>false</ambiguous></concept_accession></coaccessions><cogds><concept_gds><attrname><idRef>IndexID</idRef></attrname><value java_class="java.lang.Integer"><literal>186</literal></value><doindex>false</doindex></concept_gds></cogds></concept><concept><id>186</id><pid>GO:0000122</pid><annotation>Any process that stops, prevents or reduces the frequency, rate or extent of transcription from an RNA polymerase II promoter.</annotation><description></description><elementOf><idRef>GO</idRef></elementOf><ofType><idRef>BioProc</idRef></ofType><evidences><evidence><idRef>IMPD</idRef></evidence></evidences><conames><concept_name><name>inhibition of transcription from RNA polymerase II promoter</name><isPreferred>false</isPreferred></concept_name><concept_name><name>negative regulation of transcription from Pol II promoter</name><isPreferred>true</isPreferred></concept_name><concept_name><name>down-regulation of transcription from RNA polymerase II promoter</name><isPreferred>true</isPreferred></concept_name><concept_name><name>negative regulation of transcription from RNA polymerase II promoter</name><isPreferred>true</isPreferred></concept_name><concept_name><name>downregulation of transcription from RNA polymerase II promoter</name><isPreferred>true</isPreferred></concept_name><concept_name><name>down regulation of transcription from RNA polymerase II promoter</name><isPreferred>true</isPreferred></concept_name></conames><coaccessions><concept_accession><accession>GO:0000122</accession><elementOf><idRef>GO</idRef></elementOf><ambiguous>false</ambiguous></concept_accession></coaccessions><cogds><concept_gds><attrname><idRef>IndexID</idRef></attrname><value java_class="java.lang.Integer"><literal>187</literal></value><doindex>false</doindex></concept_gds></cogds><contexts><context><id>16521</id></context><context><id>6914</id></context></contexts></concept><concept><id>187</id><pid>GO:0000124</pid><annotation>A SAGA-type histone acetyltransferase complex that contains Spt8 (in budding yeast) or a homolog thereof; additional polypeptides include Spt group, consisting of Spt7, Spt3, and Spt20/Ada5, which interact with the TATA-binding protein (TBP); the Ada group, consisting of Ada1, Ada2, Ada3, Ada4/Gcn5, and Ada5/Spt20, which is functionally linked to the nucleosomal HAT activity; Tra1, an ATM/PI-3 kinase-related protein that targets DNA-bound activators for recruitment to promoters; the TBP-associated factor (TAF) proteins, consisting of Taf5, Taf6, Taf9, Taf10, and Taf12, which mediate nucleosomal HAT activity and are thought to help recruit the basal transcription machinery.</annotation><description></description><elementOf><idRef>GO</idRef></elementOf><ofType><idRef>CelComp</idRef></ofType><evidences><evidence><idRef>IMPD</idRef></evidence></evidences><conames><concept_name><name>SAGA complex</name><isPreferred>true</isPreferred></concept_name><concept_name><name>Spt-Ada-Gcn5-acetyltransferase complex</name><isPreferred>true</isPreferred></concept_name></conames><coaccessions><concept_accession><accession>GO:0000124</accession><elementOf><idRef>GO</idRef></elementOf><ambiguous>false</ambiguous></concept_accession></coaccessions><cogds><concept_gds><attrname><idRef>IndexID</idRef></attrname><value java_class="java.lang.Integer"><literal>188</literal></value><doindex>false</doindex></concept_gds></cogds><contexts><context><id>15742</id></context><context><id>12477</id></context><context><id>3106</id></context><context><id>11520</id></context></contexts></concept><concept><id>188</id><pid>GO:0000125</pid><annotation>A large multiprotein complex that possesses histone acetyltransferase activity and is involved in regulation of transcription. The composition is similar to that of the SAGA complex, but includes fewer Spt and Ada proteins, and more TAFs.</annotation><description></description><elementOf><idRef>GO</idRef></elementOf><ofType><idRef>CelComp</idRef></ofType><evidences><evidence><idRef>IMPD</idRef></evidence></evidences><conames><concept_name><name>PCAF complex</name><isPreferred>true</isPreferred></concept_name><concept_name><name>PCAF histone acetylase-associated complex</name><isPreferred>true</isPreferred></concept_name></conames><coaccessions><concept_accession><accession>GO:0000125</accession><elementOf><idRef>GO</idRef></elementOf><ambiguous>false</ambiguous></concept_accession></coaccessions><cogds><concept_gds><attrname><idRef>IndexID</idRef></attrname><value java_class="java.lang.Integer"><literal>189</literal></value><doindex>false</doindex></concept_gds></cogds><contexts><context><id>15742</id></context><context><id>12477</id></context><context><id>3106</id></context><context><id>11520</id></context></contexts></concept><concept><id>189</id><pid>GO:0000126</pid><annotation>A transcription factor complex that is involved in regulating transcription from RNA polymerase III (Pol III) promoters. TFIIIB contains the TATA-binding protein (TBP) and two Pol III-specific proteins, B'' and BRF.</annotation><description></description><elementOf><idRef>GO</idRef></elementOf><ofType><idRef>CelComp</idRef></ofType><evidences><evidence><idRef>IMPD</idRef></evidence></evidences><conames><concept_name><name>transcription factor TFIIIB complex</name><isPreferred>true</isPreferred></concept_name></conames><coaccessions><concept_accession><accession>GO:0000126</accession><elementOf><idRef>GO</idRef></elementOf><ambiguous>false</ambiguous></concept_accession></coaccessions><cogds><concept_gds><attrname><idRef>IndexID</idRef></attrname><value java_class="java.lang.Integer"><literal>190</literal></value><doindex>false</doindex></concept_gds></cogds><contexts><context><id>15742</id></context><context><id>12477</id></context><context><id>3106</id></context><context><id>11520</id></context></contexts></concept><concept><id>190</id><pid>GO:0000127</pid><annotation>A transcription factor complex that is involved in regulating transcription from RNA polymerase III (Pol III) promoters. TFIIIC contains three conserved subunits that associate with the proximal Pol III promoter element, and additional subunits that associate with sequence elements downstream of the promoter and are more diverged among species.</annotation><description></description><elementOf><idRef>GO</idRef></elementOf><ofType><idRef>CelComp</idRef></ofType><evidences><evidence><idRef>IMPD</idRef></evidence></evidences><conames><concept_name><name>transcription factor TFIIIC complex</name><isPreferred>true</isPreferred></concept_name></conames><coaccessions><concept_accession><accession>GO:0000127</accession><elementOf><idRef>GO</idRef></elementOf><ambiguous>false</ambiguous></concept_accession></coaccessions><cogds><concept_gds><attrname><idRef>IndexID</idRef></attrname><value java_class="java.lang.Integer"><literal>191</literal></value><doindex>false</doindex></concept_gds></cogds><contexts><context><id>15742</id></context><context><id>12477</id></context><context><id>3106</id></context><context><id>11520</id></context></contexts></concept><concept><id>191</id><pid>GO:0000128</pid><annotation>The non-sexual aggregation of single-celled organisms.</annotation><description></description><elementOf><idRef>GO</idRef></elementOf><ofType><idRef>BioProc</idRef></ofType><evidences><evidence><idRef>IMPD</idRef></evidence></evidences><conames><concept_name><name>flocculation</name><isPreferred>true</isPreferred></concept_name></conames><coaccessions><concept_accession><accession>GO:0000128</accession><elementOf><idRef>GO</idRef></elementOf><ambiguous>false</ambiguous></concept_accession><concept_accession><accession>Flocculation</accession><elementOf><idRef>WIKI</idRef></elementOf><ambiguous>true</ambiguous></concept_accession></coaccessions><cogds><concept_gds><attrname><idRef>IndexID</idRef></attrname><value java_class="java.lang.Integer"><literal>192</literal></value><doindex>false</doindex></concept_gds></cogds><contexts><context><id>21663</id></context></contexts></concept><concept><id>192</id><pid>GO:0000131</pid><annotation>The portion of the budding yeast plasma membrane where a daughter cell will emerge. The yeast marks this spot with bud-site selection proteins before bud emergence occurs. Actin is polarized to this spot just prior to and during bud emergence.</annotation><description></description><elementOf><idRef>GO</idRef></elementOf><ofType><idRef>CelComp</idRef></ofType><evidences><evidence><idRef>IMPD</idRef></evidence></evidences><conames><concept_name><name>incipient cellular bud site</name><isPreferred>true</isPreferred></concept_name></conames><coaccessions><concept_accession><accession>GO:0000131</accession><elementOf><idRef>GO</idRef></elementOf><ambiguous>false</ambiguous></concept_accession></coaccessions><cogds><concept_gds><attrname><idRef>IndexID</idRef></attrname><value java_class="java.lang.Integer"><literal>193</literal></value><doindex>false</doindex></concept_gds></cogds><contexts><context><id>3106</id></context></contexts></concept><concept><id>193</id><pid>GO:0000132</pid><annotation>A cell cycle process that sets the alignment of mitotic spindle relative to other cellular structures.</annotation><description></description><elementOf><idRef>GO</idRef></elementOf><ofType><idRef>BioProc</idRef></ofType><evidences><evidence><idRef>IMPD</idRef></evidence></evidences><conames><concept_name><name>establishment of mitotic spindle orientation</name><isPreferred>true</isPreferred></concept_name><concept_name><name>mitotic spindle orientation</name><isPreferred>true</isPreferred></concept_name><concept_name><name>establishment of spindle orientation during mitosis</name><isPreferred>true</isPreferred></concept_name><concept_name><name>orienting of mitotic spindle</name><isPreferred>true</isPreferred></concept_name></conames><coaccessions><concept_accession><accession>GO:0030609</accession><elementOf><idRef>GO</idRef></elementOf><ambiguous>true</ambiguous></concept_accession><concept_accession><accession>GO:0000132</accession><elementOf><idRef>GO</idRef></elementOf><ambiguous>false</ambiguous></concept_accession><concept_accession><accession>GO:0030607</accession><elementOf><idRef>GO</idRef></elementOf><ambiguous>true</ambiguous></concept_accession></coaccessions><cogds><concept_gds><attrname><idRef>IndexID</idRef></attrname><value java_class="java.lang.Integer"><literal>194</literal></value><doindex>false</doindex></concept_gds></cogds><contexts><context><id>12020</id></context><context><id>6914</id></context></contexts></concept><concept><id>194</id><pid>GO:0000133</pid><annotation>Protein complex that plays a role in determining cell polarity by directing the localized assembly of actin filaments at polarization sites; in Saccharomyces the polarisome includes Bni1p, Spa2p, Pea2p, and Bud6p.</annotation><description></description><elementOf><idRef>GO</idRef></elementOf><ofType><idRef>CelComp</idRef></ofType><evidences><evidence><idRef>IMPD</idRef></evidence></evidences><conames><concept_name><name>polarisome</name><isPreferred>true</isPreferred></concept_name></conames><coaccessions><concept_accession><accession>GO:0000133</accession><elementOf><idRef>GO</idRef></elementOf><ambiguous>false</ambiguous></concept_accession></coaccessions><cogds><concept_gds><attrname><idRef>IndexID</idRef></attrname><value java_class="java.lang.Integer"><literal>195</literal></value><doindex>false</doindex></concept_gds></cogds><contexts><context><id>12477</id></context><context><id>3106</id></context></contexts></concept><concept><id>195</id><pid>GO:0000135</pid><annotation>A cell cycle checkpoint that detects septin defects and responds by inhibiting the mitotic CDK. In Saccharomyces cerevisiae, correct formation of a functional septin cytoskeleton permits the cell to switch to isotropic bud growth and the onset of mitotic chromosome segregation. In the presence of septin defects, the mitotic CDK is inhibited and both the switch to isotropic bud growth and the onset of mitotic chromosome segregation is delayed.</annotation><description></description><elementOf><idRef>GO</idRef></elementOf><ofType><idRef>BioProc</idRef></ofType><evidences><evidence><idRef>IMPD</idRef></evidence></evidences><conames><concept_name><name>septin checkpoint</name><isPreferred>true</isPreferred></concept_name></conames><coaccessions><concept_accession><accession>GO:0000135</accession><elementOf><idRef>GO</idRef></elementOf><ambiguous>false</ambiguous></concept_accession></coaccessions><cogds><concept_gds><attrname><idRef>IndexID</idRef></attrname><value java_class="java.lang.Integer"><literal>196</literal></value><doindex>false</doindex></concept_gds></cogds></concept><concept><id>196</id><pid>GO:0000136</pid><annotation>A large, multiprotein complex with alpha-1,6 mannosyltransferase activity, located in the cis Golgi membrane; adds mannan to N-linked glycans on proteins.</annotation><description></description><elementOf><idRef>GO</idRef></elementOf><ofType><idRef>CelComp</idRef></ofType><evidences><evidence><idRef>IMPD</idRef></evidence></evidences><conames><concept_name><name>alpha-1,6-mannosyltransferase complex</name><isPreferred>true</isPreferred></concept_name></conames><coaccessions><concept_accession><accession>GO:0000136</accession><elementOf><idRef>GO</idRef></elementOf><ambiguous>false</ambiguous></concept_accession></coaccessions><cogds><concept_gds><attrname><idRef>IndexID</idRef></attrname><value java_class="java.lang.Integer"><literal>197</literal></value><doindex>false</doindex></concept_gds></cogds><contexts><context><id>15742</id></context><context><id>12477</id></context><context><id>3106</id></context></contexts></concept><concept><id>197</id><pid>GO:0000137</pid><annotation>The Golgi cisterna closest to the endoplasmic reticulum; the first processing compartment through which proteins pass after export from the ER.</annotation><description></description><elementOf><idRef>GO</idRef></elementOf><ofType><idRef>CelComp</idRef></ofType><evidences><evidence><idRef>IMPD</idRef></evidence></evidences><conames><concept_name><name>Golgi cis cisterna</name><isPreferred>true</isPreferred></concept_name></conames><coaccessions><concept_accession><accession>GO:0000137</accession><elementOf><idRef>GO</idRef></elementOf><ambiguous>false</ambiguous></concept_accession></coaccessions><cogds><concept_gds><attrname><idRef>IndexID</idRef></attrname><value java_class="java.lang.Integer"><literal>198</literal></value><doindex>false</doindex></concept_gds></cogds><contexts><context><id>3106</id></context><context><id>15742</id></context></contexts></concept><concept><id>198</id><pid>GO:0000140</pid><annotation>Catalysis of the reaction: 1-palmitoylglycerol 3-phosphate + NADP+ = palmitoylglycerone phosphate + NADPH + H+.</annotation><description></description><elementOf><idRef>GO</idRef></elementOf><ofType><idRef>MolFunc</idRef></ofType><evidences><evidence><idRef>IMPD</idRef></evidence></evidences><conames><concept_name><name>palmitoyl-dihydroxyacetone-phosphate reductase</name><isPreferred>true</isPreferred></concept_name><concept_name><name>palmitoyl dihydroxyacetone phosphate reductase</name><isPreferred>true</isPreferred></concept_name><concept_name><name>palmitoyldihydroxyacetone-phosphate reductase</name><isPreferred>true</isPreferred></concept_name><concept_name><name>acyldihydroxyacetone phosphate reductase</name><isPreferred>true</isPreferred></concept_name><concept_name><name>1-palmitoylglycerol-3-phosphate:NADP+ oxidoreductase</name><isPreferred>true</isPreferred></concept_name><concept_name><name>acylglycerone-phosphate reductase</name><isPreferred>true</isPreferred></concept_name><concept_name><name>1-acyldihydroxyacetone-phosphate reductase</name><isPreferred>true</isPreferred></concept_name></conames><coaccessions><concept_accession><accession>ACYLGLYCERONE-PHOSPHATE-REDUCTASE-RXN</accession><elementOf><idRef>MC</idRef></elementOf><ambiguous>false</ambiguous></concept_accession><concept_accession><accession>21659 "acylglycerone-phosphate reductase activity"</accession><elementOf><idRef>REAC</idRef></elementOf><ambiguous>false</ambiguous></concept_accession><concept_accession><accession>GO:0000140</accession><elementOf><idRef>GO</idRef></elementOf><ambiguous>false</ambiguous></concept_accession><concept_accession><accession>1.1.1.101</accession><elementOf><idRef>EC</idRef></elementOf><ambiguous>false</ambiguous></concept_accession></coaccessions><cogds><concept_gds><attrname><idRef>IndexID</idRef></attrname><value java_class="java.lang.Integer"><literal>199</literal></value><doindex>false</doindex></concept_gds></cogds></concept><concept><id>199</id><pid>GO:0000142</pid><annotation>A contractile ring, i.e. a cytoskeletal structure composed of actin filaments and myosin, that forms beneath the plasma membrane at the mother-bud neck in mitotic cells that divide by budding in preparation for completing cytokinesis. An example of this structure is found in Saccharomyces cerevisiae.</annotation><description></description><elementOf><idRef>GO</idRef></elementOf><ofType><idRef>CelComp</idRef></ofType><evidences><evidence><idRef>IMPD</idRef></evidence></evidences><conames><concept_name><name>cellular bud neck contractile ring</name><isPreferred>true</isPreferred></concept_name><concept_name><name>neck ring</name><isPreferred>true</isPreferred></concept_name></conames><coaccessions><concept_accession><accession>GO:0000142</accession><elementOf><idRef>GO</idRef></elementOf><ambiguous>false</ambiguous></concept_accession></coaccessions><cogds><concept_gds><attrname><idRef>IndexID</idRef></attrname><value java_class="java.lang.Integer"><literal>200</literal></value><doindex>false</doindex></concept_gds></cogds><contexts><context><id>3106</id></context><context><id>15742</id></context></contexts></concept><concept><id>200</id><pid>GO:0000144</pid><annotation>A ring-shaped structure that forms at the site of cytokinesis; composed of members of the conserved family of filament forming proteins called septins as well as septin-associated proteins. In S. cerevisiae, this structure forms at the time of bud emergence and the septins show a high rate of exchange.</annotation><description></description><elementOf><idRef>GO</idRef></elementOf><ofType><idRef>CelComp</idRef></ofType><evidences><evidence><idRef>IMPD</idRef></evidence></evidences><conames><concept_name><name>cellular bud neck septin ring</name><isPreferred>true</isPreferred></concept_name></conames><coaccessions><concept_accession><accession>GO:0000144</accession><elementOf><idRef>GO</idRef></elementOf><ambiguous>false</ambiguous></concept_accession></coaccessions><cogds><concept_gds><attrname><idRef>IndexID</idRef></attrname><value java_class="java.lang.Integer"><literal>201</literal></value><doindex>false</doindex></concept_gds></cogds><contexts><context><id>3106</id></context><context><id>15742</id></context></contexts></concept><concept><id>201</id><pid>GO:0000146</pid><annotation>Catalysis of movement along a microfilament, coupled to the hydrolysis of a nucleoside triphosphate (usually ATP).</annotation><description></description><elementOf><idRef>GO</idRef></elementOf><ofType><idRef>MolFunc</idRef></ofType><evidences><evidence><idRef>IMPD</idRef></evidence></evidences><conames><concept_name><name>myosin ATPase</name><isPreferred>false</isPreferred></concept_name><concept_name><name>microfilament motor</name><isPreferred>true</isPreferred></concept_name><concept_name><name>muscle motor</name><isPreferred>false</isPreferred></concept_name><concept_name><name>actin-filament motor</name><isPreferred>true</isPreferred></concept_name><concept_name><name>actin filament motor</name><isPreferred>true</isPreferred></concept_name></conames><coaccessions><concept_accession><accession>10657 "microfilament motor activity"</accession><elementOf><idRef>REAC</idRef></elementOf><ambiguous>false</ambiguous></concept_accession><concept_accession><accession>GO:0000146</accession><elementOf><idRef>GO</idRef></elementOf><ambiguous>false</ambiguous></concept_accession></coaccessions><cogds><concept_gds><attrname><idRef>IndexID</idRef></attrname><value java_class="java.lang.Integer"><literal>202</literal></value><doindex>false</doindex></concept_gds></cogds></concept><concept><id>202</id><pid>GO:0000147</pid><annotation>Assembly of an actin cortical patch, a discrete actin-containing structure found at the plasma membrane of fungal cells.</annotation><description></description><elementOf><idRef>GO</idRef></elementOf><ofType><idRef>BioProc</idRef></ofType><evidences><evidence><idRef>IMPD</idRef></evidence></evidences><conames><concept_name><name>actin cortical patch assembly</name><isPreferred>true</isPreferred></concept_name></conames><coaccessions><concept_accession><accession>GO:0000147</accession><elementOf><idRef>GO</idRef></elementOf><ambiguous>false</ambiguous></concept_accession></coaccessions><cogds><concept_gds><attrname><idRef>IndexID</idRef></attrname><value java_class="java.lang.Integer"><literal>203</literal></value><doindex>false</doindex></concept_gds></cogds><contexts><context><id>16521</id></context><context><id>6914</id></context></contexts></concept><concept><id>203</id><pid>GO:0000149</pid><annotation>Interacting selectively and non-covalently with a SNARE (soluble N-ethylmaleimide-sensitive factor attached protein receptor) protein.</annotation><description></description><elementOf><idRef>GO</idRef></elementOf><ofType><idRef>MolFunc</idRef></ofType><evidences><evidence><idRef>IMPD</idRef></evidence></evidences><conames><concept_name><name>SNARE binding</name><isPreferred>true</isPreferred></concept_name><concept_name><name>SNAP receptor binding</name><isPreferred>true</isPreferred></concept_name></conames><coaccessions><concept_accession><accession>GO:0000149</accession><elementOf><idRef>GO</idRef></elementOf><ambiguous>false</ambiguous></concept_accession><concept_accession><accession>15373 "SNARE binding"</accession><elementOf><idRef>REAC</idRef></elementOf><ambiguous>false</ambiguous></concept_accession></coaccessions><cogds><concept_gds><attrname><idRef>IndexID</idRef></attrname><value java_class="java.lang.Integer"><literal>204</literal></value><doindex>false</doindex></concept_gds></cogds></concept><concept><id>204</id><pid>GO:0000150</pid><annotation>Catalysis of the identification and base-pairing of homologous sequences between single-stranded DNA and double-stranded DNA.</annotation><description></description><elementOf><idRef>GO</idRef></elementOf><ofType><idRef>MolFunc</idRef></ofType><evidences><evidence><idRef>IMPD</idRef></evidence></evidences><conames><concept_name><name>strand transferase</name><isPreferred>false</isPreferred></concept_name><concept_name><name>recombinase</name><isPreferred>true</isPreferred></concept_name></conames><coaccessions><concept_accession><accession>GO:0000150</accession><elementOf><idRef>GO</idRef></elementOf><ambiguous>false</ambiguous></concept_accession></coaccessions><cogds><concept_gds><attrname><idRef>IndexID</idRef></attrname><value java_class="java.lang.Integer"><literal>205</literal></value><doindex>false</doindex></concept_gds></cogds></concept><concept><id>205</id><pid>GO:0000153</pid><annotation>A ubiquitin ligase complex found in the cytoplasm.</annotation><description></description><elementOf><idRef>GO</idRef></elementOf><ofType><idRef>CelComp</idRef></ofType><evidences><evidence><idRef>IMPD</idRef></evidence></evidences><conames><concept_name><name>cytoplasmic ubiquitin ligase complex</name><isPreferred>true</isPreferred></concept_name></conames><coaccessions><concept_accession><accession>GO:0000153</accession><elementOf><idRef>GO</idRef></elementOf><ambiguous>false</ambiguous></concept_accession></coaccessions><cogds><concept_gds><attrname><idRef>IndexID</idRef></attrname><value java_class="java.lang.Integer"><literal>206</literal></value><doindex>false</doindex></concept_gds></cogds><contexts><context><id>15742</id></context><context><id>12477</id></context><context><id>3106</id></context></contexts></concept><concept><id>206</id><pid>GO:0000161</pid><annotation>MAPKKK cascade involved in signal transduction in response to change in osmotic conditions.</annotation><description></description><elementOf><idRef>GO</idRef></elementOf><ofType><idRef>BioProc</idRef></ofType><evidences><evidence><idRef>IMPD</idRef></evidence></evidences><conames><concept_name><name>MAPKKK cascade during osmolarity sensing</name><isPreferred>true</isPreferred></concept_name><concept_name><name>MAPKKK cascade involved in osmosensory signaling pathway</name><isPreferred>true</isPreferred></concept_name><concept_name><name>osmolarity sensing MAPKKK cascade</name><isPreferred>true</isPreferred></concept_name></conames><coaccessions><concept_accession><accession>GO:0000161</accession><elementOf><idRef>GO</idRef></elementOf><ambiguous>false</ambiguous></concept_accession></coaccessions><cogds><concept_gds><attrname><idRef>Indirect_annotations</idRef></attrname><value java_class="java.lang.Integer"><literal>1</literal></value><doindex>false</doindex></concept_gds><concept_gds><attrname><idRef>IC</idRef></attrname><value java_class="java.lang.Double"><literal>13.91783823187383</literal></value><doindex>false</doindex></concept_gds><concept_gds><attrname><idRef>IndexID</idRef></attrname><value java_class="java.lang.Integer"><literal>207</literal></value><doindex>false</doindex></concept_gds></cogds></concept><concept><id>207</id><pid>GO:0000167</pid><annotation>Any process that initiates the activity of the inactive enzyme MAP kinase kinase kinase during osmolarity sensing.</annotation><description></description><elementOf><idRef>GO</idRef></elementOf><ofType><idRef>BioProc</idRef></ofType><evidences><evidence><idRef>IMPD</idRef></evidence></evidences><conames><concept_name><name>osmolarity sensing activation of MAPKKK</name><isPreferred>true</isPreferred></concept_name><concept_name><name>activation of MAPKKK activity involved in osmosensory signaling pathway</name><isPreferred>true</isPreferred></concept_name><concept_name><name>activation of MAPKKK activity during osmolarity sensing</name><isPreferred>true</isPreferred></concept_name><concept_name><name>osmolarity sensing activation of MAP kinase kinase kinase</name><isPreferred>true</isPreferred></concept_name><concept_name><name>activation of MAP kinase kinase kinase activity during osmolarity sensing</name><isPreferred>true</isPreferred></concept_name></conames><coaccessions><concept_accession><accession>GO:0000167</accession><elementOf><idRef>GO</idRef></elementOf><ambiguous>false</ambiguous></concept_accession></coaccessions><cogds><concept_gds><attrname><idRef>IndexID</idRef></attrname><value java_class="java.lang.Integer"><literal>208</literal></value><doindex>false</doindex></concept_gds></cogds><contexts><context><id>23506</id></context></contexts></concept><concept><id>208</id><pid>GO:0000168</pid><annotation>Any process that initiates the activity of the inactive enzyme MAP kinase kinase during osmolarity sensing.</annotation><description></description><elementOf><idRef>GO</idRef></elementOf><ofType><idRef>BioProc</idRef></ofType><evidences><evidence><idRef>IMPD</idRef></evidence></evidences><conames><concept_name><name>activation of MAPKK activity during osmolarity sensing</name><isPreferred>true</isPreferred></concept_name><concept_name><name>osmolarity sensing activation of MAPKK</name><isPreferred>true</isPreferred></concept_name><concept_name><name>activation of MAP kinase kinase activity during osmolarity sensing</name><isPreferred>true</isPreferred></concept_name><concept_name><name>activation of MAPKK activity involved in osmosensory signaling pathway</name><isPreferred>true</isPreferred></concept_name><concept_name><name>osmolarity sensing activation of MAP kinase kinase</name><isPreferred>true</isPreferred></concept_name><concept_name><name>activation of Pbs2 kinase</name><isPreferred>false</isPreferred></concept_name></conames><coaccessions><concept_accession><accession>GO:0007233</accession><elementOf><idRef>GO</idRef></elementOf><ambiguous>true</ambiguous></concept_accession><concept_accession><accession>GO:0000168</accession><elementOf><idRef>GO</idRef></elementOf><ambiguous>false</ambiguous></concept_accession></coaccessions><cogds><concept_gds><attrname><idRef>IndexID</idRef></attrname><value java_class="java.lang.Integer"><literal>209</literal></value><doindex>false</doindex></concept_gds></cogds><contexts><context><id>23506</id></context></contexts></concept><concept><id>209</id><pid>GO:0000171</pid><annotation>Catalysis of the site-specific cleavage of RNA by a catalytic RNA_mediated mechanism; substrates include the A3 site in the ITS1 of pre-rRNA.</annotation><description></description><elementOf><idRef>GO</idRef></elementOf><ofType><idRef>MolFunc</idRef></ofType><evidences><evidence><idRef>IMPD</idRef></evidence></evidences><conames><concept_name><name>ribonuclease MRP</name><isPreferred>true</isPreferred></concept_name><concept_name><name>RNase MRP</name><isPreferred>true</isPreferred></concept_name></conames><coaccessions><concept_accession><accession>GO:0000171</accession><elementOf><idRef>GO</idRef></elementOf><ambiguous>false</ambiguous></concept_accession><concept_accession><accession>RNase_MRP</accession><elementOf><idRef>WIKI</idRef></elementOf><ambiguous>true</ambiguous></concept_accession></coaccessions><cogds><concept_gds><attrname><idRef>IndexID</idRef></attrname><value java_class="java.lang.Integer"><literal>210</literal></value><doindex>false</doindex></concept_gds></cogds></concept><concept><id>210</id><pid>GO:0000173</pid><annotation>Any process that terminates the activity of the active enzyme MAP kinase during osmolarity sensing.</annotation><description></description><elementOf><idRef>GO</idRef></elementOf><ofType><idRef>BioProc</idRef></ofType><evidences><evidence><idRef>IMPD</idRef></evidence></evidences><conames><concept_name><name>inactivation of MAPK activity involved in osmosensory signaling pathway</name><isPreferred>true</isPreferred></concept_name><concept_name><name>termination of MAPK activity during osmolarity sensing</name><isPreferred>true</isPreferred></concept_name><concept_name><name>osmolarity sensing termination of MAPK</name><isPreferred>true</isPreferred></concept_name><concept_name><name>inactivation of MAPK activity during osmolarity sensing</name><isPreferred>true</isPreferred></concept_name><concept_name><name>osmolarity sensing inactivation of MAPK</name><isPreferred>true</isPreferred></concept_name></conames><coaccessions><concept_accession><accession>GO:0000173</accession><elementOf><idRef>GO</idRef></elementOf><ambiguous>false</ambiguous></concept_accession></coaccessions><cogds><concept_gds><attrname><idRef>IndexID</idRef></attrname><value java_class="java.lang.Integer"><literal>211</literal></value><doindex>false</doindex></concept_gds></cogds><contexts><context><id>23506</id></context></contexts></concept><concept><id>211</id><pid>GO:0000176</pid><annotation>Complex of 3'-5' exoribonucleases found in the nucleus.</annotation><description></description><elementOf><idRef>GO</idRef></elementOf><ofType><idRef>CelComp</idRef></ofType><evidences><evidence><idRef>IMPD</idRef></evidence></evidences><conames><concept_name><name>nuclear exosome</name><isPreferred>true</isPreferred></concept_name><concept_name><name>nuclear exosome multienzyme ribonuclease complex</name><isPreferred>true</isPreferred></concept_name><concept_name><name>eukaryotic exosome multienzyme ribonuclease complex</name><isPreferred>true</isPreferred></concept_name><concept_name><name>nuclear exosome (RNase complex)</name><isPreferred>true</isPreferred></concept_name></conames><coaccessions><concept_accession><accession>GO:0000176</accession><elementOf><idRef>GO</idRef></elementOf><ambiguous>false</ambiguous></concept_accession></coaccessions><cogds><concept_gds><attrname><idRef>IndexID</idRef></attrname><value java_class="java.lang.Integer"><literal>212</literal></value><doindex>false</doindex></concept_gds></cogds><contexts><context><id>15742</id></context><context><id>12477</id></context><context><id>3106</id></context></contexts></concept><concept><id>212</id><pid>GO:0000177</pid><annotation>Complex of 3'-5' exoribonucleases found in the cytoplasm.</annotation><description></description><elementOf><idRef>GO</idRef></elementOf><ofType><idRef>CelComp</idRef></ofType><evidences><evidence><idRef>IMPD</idRef></evidence></evidences><conames><concept_name><name>cytoplasmic exosome (RNase complex)</name><isPreferred>true</isPreferred></concept_name><concept_name><name>cytoplasmic exosome multienzyme ribonuclease complex</name><isPreferred>true</isPreferred></concept_name><concept_name><name>prokaryotic exosome multienzyme ribonuclease complex</name><isPreferred>true</isPreferred></concept_name><concept_name><name>cytoplasmic exosome</name><isPreferred>true</isPreferred></concept_name></conames><coaccessions><concept_accession><accession>GO:0000177</accession><elementOf><idRef>GO</idRef></elementOf><ambiguous>false</ambiguous></concept_accession></coaccessions><cogds><concept_gds><attrname><idRef>IndexID</idRef></attrname><value java_class="java.lang.Integer"><literal>213</literal></value><doindex>false</doindex></concept_gds></cogds><contexts><context><id>12477</id></context><context><id>3106</id></context></contexts></concept><concept><id>213</id><pid>GO:0000178</pid><annotation>Complex of 3'-5' exoribonucleases.</annotation><description></description><elementOf><idRef>GO</idRef></elementOf><ofType><idRef>CelComp</idRef></ofType><evidences><evidence><idRef>IMPD</idRef></evidence></evidences><conames><concept_name><name>exosome</name><isPreferred>true</isPreferred></concept_name><concept_name><name>exosome (RNase complex)</name><isPreferred>true</isPreferred></concept_name><concept_name><name>exosome multienzyme ribonuclease complex</name><isPreferred>true</isPreferred></concept_name></conames><coaccessions><concept_accession><accession>GO:0000178</accession><elementOf><idRef>GO</idRef></elementOf><ambiguous>false</ambiguous></concept_accession></coaccessions><cogds><concept_gds><attrname><idRef>IndexID</idRef></attrname><value java_class="java.lang.Integer"><literal>214</literal></value><doindex>false</doindex></concept_gds></cogds><contexts><context><id>15742</id></context><context><id>12477</id></context><context><id>3106</id></context></contexts></concept><concept><id>214</id><pid>GO:0000185</pid><annotation>Any process that initiates the activity of the inactive enzyme MAP kinase kinase kinase.</annotation><description></description><elementOf><idRef>GO</idRef></elementOf><ofType><idRef>BioProc</idRef></ofType><evidences><evidence><idRef>IMPD</idRef></evidence></evidences><conames><concept_name><name>activation of MAPKKK</name><isPreferred>true</isPreferred></concept_name><concept_name><name>activation of MAP kinase kinase kinase</name><isPreferred>true</isPreferred></concept_name><concept_name><name>positive regulation of MAP kinase kinase kinase</name><isPreferred>false</isPreferred></concept_name><concept_name><name>positive regulation of MAPKKK</name><isPreferred>false</isPreferred></concept_name><concept_name><name>activation of MAPKKK activity during sporulation</name><isPreferred>false</isPreferred></concept_name></conames><coaccessions><concept_accession><accession>GO:0000185</accession><elementOf><idRef>GO</idRef></elementOf><ambiguous>false</ambiguous></concept_accession></coaccessions><cogds><concept_gds><attrname><idRef>IndexID</idRef></attrname><value java_class="java.lang.Integer"><literal>215</literal></value><doindex>false</doindex></concept_gds></cogds><contexts><context><id>23506</id></context><context><id>16521</id></context><context><id>121</id></context><context><id>21663</id></context></contexts></concept><concept><id>215</id><pid>GO:0000186</pid><annotation>The initiation of the activity of the inactive enzyme MAP kinase kinase by phosphorylation by a MAPKKK.</annotation><description></description><elementOf><idRef>GO</idRef></elementOf><ofType><idRef>BioProc</idRef></ofType><evidences><evidence><idRef>IMPD</idRef></evidence></evidences><conames><concept_name><name>activation of MAPKK</name><isPreferred>true</isPreferred></concept_name><concept_name><name>activation of MAP ERK kinase kinase</name><isPreferred>true</isPreferred></concept_name><concept_name><name>positive regulation of MAPKK</name><isPreferred>false</isPreferred></concept_name><concept_name><name>activation of MAPKK activity during sporulation</name><isPreferred>false</isPreferred></concept_name><concept_name><name>activation of MAP kinase kinase</name><isPreferred>true</isPreferred></concept_name></conames><coaccessions><concept_accession><accession>469772 "MEK activation"</accession><elementOf><idRef>REAC</idRef></elementOf><ambiguous>false</ambiguous></concept_accession><concept_accession><accession>507262 "Prolonged ERK activation events"</accession><elementOf><idRef>REAC</idRef></elementOf><ambiguous>false</ambiguous></concept_accession><concept_accession><accession>581842 "Prolonged ERK activation events"</accession><elementOf><idRef>REAC</idRef></elementOf><ambiguous>false</ambiguous></concept_accession><concept_accession><accession>526166 "Prolonged ERK activation events"</accession><elementOf><idRef>REAC</idRef></elementOf><ambiguous>false</ambiguous></concept_accession><concept_accession><accession>536738 "Prolonged ERK activation events"</accession><elementOf><idRef>REAC</idRef></elementOf><ambiguous>false</ambiguous></concept_accession><concept_accession><accession>487311 "Prolonged ERK activation events"</accession><elementOf><idRef>REAC</idRef></elementOf><ambiguous>false</ambiguous></concept_accession><concept_accession><accession>517429 "MEK activation"</accession><elementOf><idRef>REAC</idRef></elementOf><ambiguous>false</ambiguous></concept_accession><concept_accession><accession>517288 "Prolonged ERK activation events"</accession><elementOf><idRef>REAC</idRef></elementOf><ambiguous>false</ambiguous></concept_accession><concept_accession><accession>568638 "Prolonged ERK activation events"</accession><elementOf><idRef>REAC</idRef></elementOf><ambiguous>false</ambiguous></concept_accession><concept_accession><accession>595483 "Prolonged ERK activation events"</accession><elementOf><idRef>REAC</idRef></elementOf><ambiguous>false</ambiguous></concept_accession><concept_accession><accession>552382 "Prolonged ERK activation events"</accession><elementOf><idRef>REAC</idRef></elementOf><ambiguous>false</ambiguous></concept_accession><concept_accession><accession>507426 "MEK activation"</accession><elementOf><idRef>REAC</idRef></elementOf><ambiguous>false</ambiguous></concept_accession><concept_accession><accession>GO:0000186</accession><elementOf><idRef>GO</idRef></elementOf><ambiguous>false</ambiguous></concept_accession><concept_accession><accession>110049 "MEK activation"</accession><elementOf><idRef>REAC</idRef></elementOf><ambiguous>false</ambiguous></concept_accession><concept_accession><accession>542487 "Prolonged ERK activation events"</accession><elementOf><idRef>REAC</idRef></elementOf><ambiguous>false</ambiguous></concept_accession><concept_accession><accession>557987 "Prolonged ERK activation events"</accession><elementOf><idRef>REAC</idRef></elementOf><ambiguous>false</ambiguous></concept_accession><concept_accession><accession>547814 "Prolonged ERK activation events"</accession><elementOf><idRef>REAC</idRef></elementOf><ambiguous>false</ambiguous></concept_accession><concept_accession><accession>GO:0007255</accession><elementOf><idRef>GO</idRef></elementOf><ambiguous>true</ambiguous></concept_accession><concept_accession><accession>448462 "Prolonged ERK activation events"</accession><elementOf><idRef>REAC</idRef></elementOf><ambiguous>false</ambiguous></concept_accession><concept_accession><accession>469592 "Prolonged ERK activation events"</accession><elementOf><idRef>REAC</idRef></elementOf><ambiguous>false</ambiguous></concept_accession><concept_accession><accession>487466 "MEK activation"</accession><elementOf><idRef>REAC</idRef></elementOf><ambiguous>false</ambiguous></concept_accession><concept_accession><accession>531362 "Prolonged ERK activation events"</accession><elementOf><idRef>REAC</idRef></elementOf><ambiguous>false</ambiguous></concept_accession><concept_accession><accession>169893 "Prolonged ERK activation events"</accession><elementOf><idRef>REAC</idRef></elementOf><ambiguous>false</ambiguous></concept_accession><concept_accession><accession>592748 "Prolonged ERK activation events"</accession><elementOf><idRef>REAC</idRef></elementOf><ambiguous>false</ambiguous></concept_accession><concept_accession><accession>448644 "MEK activation"</accession><elementOf><idRef>REAC</idRef></elementOf><ambiguous>false</ambiguous></concept_accession><concept_accession><accession>526303 "MEK activation"</accession><elementOf><idRef>REAC</idRef></elementOf><ambiguous>false</ambiguous></concept_accession></coaccessions><cogds><concept_gds><attrname><idRef>IndexID</idRef></attrname><value java_class="java.lang.Integer"><literal>216</literal></value><doindex>false</doindex></concept_gds></cogds><contexts><context><id>23506</id></context><context><id>16521</id></context><context><id>121</id></context><context><id>21663</id></context></contexts></concept><concept><id>216</id><pid>GO:0000187</pid><annotation>The initiation of the activity of the inactive enzyme MAP kinase by phosphorylation by a MAPKK.</annotation><description></description><elementOf><idRef>GO</idRef></elementOf><ofType><idRef>BioProc</idRef></ofType><evidences><evidence><idRef>IMPD</idRef></evidence></evidences><conames><concept_name><name>activation of MAP kinase</name><isPreferred>true</isPreferred></concept_name><concept_name><name>activation of MAPK activity during sporulation</name><isPreferred>false</isPreferred></concept_name><concept_name><name>activation of MAPK</name><isPreferred>true</isPreferred></concept_name><concept_name><name>MAPK activation</name><isPreferred>true</isPreferred></concept_name></conames><coaccessions><concept_accession><accession>GO:0000187</accession><elementOf><idRef>GO</idRef></elementOf><ambiguous>false</ambiguous></concept_accession><concept_accession><accession>547806 "ERK activation"</accession><elementOf><idRef>REAC</idRef></elementOf><ambiguous>false</ambiguous></concept_accession><concept_accession><accession>568626 "ERK activation"</accession><elementOf><idRef>REAC</idRef></elementOf><ambiguous>false</ambiguous></concept_accession><concept_accession><accession>449038 "ERK activation"</accession><elementOf><idRef>REAC</idRef></elementOf><ambiguous>false</ambiguous></concept_accession><concept_accession><accession>552370 "ERK activation"</accession><elementOf><idRef>REAC</idRef></elementOf><ambiguous>false</ambiguous></concept_accession><concept_accession><accession>487848 "ERK activation"</accession><elementOf><idRef>REAC</idRef></elementOf><ambiguous>false</ambiguous></concept_accession><concept_accession><accession>517728 "ERK activation"</accession><elementOf><idRef>REAC</idRef></elementOf><ambiguous>false</ambiguous></concept_accession><concept_accession><accession>581830 "ERK activation"</accession><elementOf><idRef>REAC</idRef></elementOf><ambiguous>false</ambiguous></concept_accession><concept_accession><accession>557979 "ERK activation"</accession><elementOf><idRef>REAC</idRef></elementOf><ambiguous>false</ambiguous></concept_accession><concept_accession><accession>526564 "ERK activation"</accession><elementOf><idRef>REAC</idRef></elementOf><ambiguous>false</ambiguous></concept_accession><concept_accession><accession>536730 "ERK activation"</accession><elementOf><idRef>REAC</idRef></elementOf><ambiguous>false</ambiguous></concept_accession><concept_accession><accession>112409 "ERK activation"</accession><elementOf><idRef>REAC</idRef></elementOf><ambiguous>false</ambiguous></concept_accession><concept_accession><accession>542479 "ERK activation"</accession><elementOf><idRef>REAC</idRef></elementOf><ambiguous>false</ambiguous></concept_accession><concept_accession><accession>595471 "ERK activation"</accession><elementOf><idRef>REAC</idRef></elementOf><ambiguous>false</ambiguous></concept_accession><concept_accession><accession>507814 "ERK activation"</accession><elementOf><idRef>REAC</idRef></elementOf><ambiguous>false</ambiguous></concept_accession><concept_accession><accession>470153 "ERK activation"</accession><elementOf><idRef>REAC</idRef></elementOf><ambiguous>false</ambiguous></concept_accession><concept_accession><accession>531354 "ERK activation"</accession><elementOf><idRef>REAC</idRef></elementOf><ambiguous>false</ambiguous></concept_accession><concept_accession><accession>592740 "ERK activation"</accession><elementOf><idRef>REAC</idRef></elementOf><ambiguous>false</ambiguous></concept_accession></coaccessions><cogds><concept_gds><attrname><idRef>Indirect_annotations</idRef></attrname><value java_class="java.lang.Integer"><literal>1</literal></value><doindex>false</doindex></concept_gds><concept_gds><attrname><idRef>IC</idRef></attrname><value java_class="java.lang.Double"><literal>13.91783823187383</literal></value><doindex>false</doindex></concept_gds><concept_gds><attrname><idRef>IndexID</idRef></attrname><value java_class="java.lang.Integer"><literal>217</literal></value><doindex>false</doindex></concept_gds></cogds><contexts><context><id>23506</id></context><context><id>16521</id></context><context><id>121</id></context><context><id>21663</id></context></contexts></concept><concept><id>217</id><pid>GO:0000188</pid><annotation>Any process that terminates the activity of the active enzyme MAP kinase.</annotation><description></description><elementOf><idRef>GO</idRef></elementOf><ofType><idRef>BioProc</idRef></ofType><evidences><evidence><idRef>IMPD</idRef></evidence></evidences><conames><concept_name><name>inactivation of MAPK</name><isPreferred>true</isPreferred></concept_name><concept_name><name>inactivation of MAPK during sporulation</name><isPreferred>false</isPreferred></concept_name><concept_name><name>termination of MAPK</name><isPreferred>true</isPreferred></concept_name></conames><coaccessions><concept_accession><accession>GO:0000188</accession><elementOf><idRef>GO</idRef></elementOf><ambiguous>false</ambiguous></concept_accession></coaccessions><cogds><concept_gds><attrname><idRef>IndexID</idRef></attrname><value java_class="java.lang.Integer"><literal>218</literal></value><doindex>false</doindex></concept_gds></cogds><contexts><context><id>23506</id></context><context><id>16521</id></context><context><id>121</id></context><context><id>21663</id></context></contexts></concept><concept><id>218</id><pid>GO:0000189</pid><annotation>The directed movement of a MAP kinase to the nucleus upon activation.</annotation><description></description><elementOf><idRef>GO</idRef></elementOf><ofType><idRef>BioProc</idRef></ofType><evidences><evidence><idRef>IMPD</idRef></evidence></evidences><conames><concept_name><name>nuclear translocation of MAPK</name><isPreferred>true</isPreferred></concept_name></conames><coaccessions><concept_accession><accession>515396 "Nuclear translocation of phospho-ERK-1 dimer"</accession><elementOf><idRef>REAC</idRef></elementOf><ambiguous>false</ambiguous></concept_accession><concept_accession><accession>541033 "Nuclear translocation of phospho-ERK-1 dimer"</accession><elementOf><idRef>REAC</idRef></elementOf><ambiguous>false</ambiguous></concept_accession><concept_accession><accession>594787 "Nuclear translocation of phospho-ERK-2 dimer"</accession><elementOf><idRef>REAC</idRef></elementOf><ambiguous>false</ambiguous></concept_accession><concept_accession><accession>515397 "Nuclear translocation of phospho-ERK-2 dimer"</accession><elementOf><idRef>REAC</idRef></elementOf><ambiguous>false</ambiguous></concept_accession><concept_accession><accession>503581 "Nuclear translocation of phospho-ERK-1 dimer"</accession><elementOf><idRef>REAC</idRef></elementOf><ambiguous>false</ambiguous></concept_accession><concept_accession><accession>524446 "Nuclear translocation of phospho-ERK-2 dimer"</accession><elementOf><idRef>REAC</idRef></elementOf><ambiguous>false</ambiguous></concept_accession><concept_accession><accession>443339 "Nuclear translocation of phospho-ERK-2 dimer"</accession><elementOf><idRef>REAC</idRef></elementOf><ambiguous>false</ambiguous></concept_accession><concept_accession><accession>591157 "Nuclear translocation of phospho-ERK-2 dimer"</accession><elementOf><idRef>REAC</idRef></elementOf><ambiguous>false</ambiguous></concept_accession><concept_accession><accession>551309 "Nuclear translocation of phospho-ERK-2 dimer"</accession><elementOf><idRef>REAC</idRef></elementOf><ambiguous>false</ambiguous></concept_accession><concept_accession><accession>112353 "Nuclear translocation of phospho-ERK-2 dimer"</accession><elementOf><idRef>REAC</idRef></elementOf><ambiguous>false</ambiguous></concept_accession><concept_accession><accession>535418 "Nuclear translocation of phospho-ERK-2 dimer"</accession><elementOf><idRef>REAC</idRef></elementOf><ambiguous>false</ambiguous></concept_accession><concept_accession><accession>109868 "Nuclear translocation of phospho-ERK-2 dimer"</accession><elementOf><idRef>REAC</idRef></elementOf><ambiguous>false</ambiguous></concept_accession><concept_accession><accession>535416 "Nuclear translocation of phospho-ERK-1 dimer"</accession><elementOf><idRef>REAC</idRef></elementOf><ambiguous>false</ambiguous></concept_accession><concept_accession><accession>546560 "Nuclear translocation of phospho-ERK-1 dimer"</accession><elementOf><idRef>REAC</idRef></elementOf><ambiguous>false</ambiguous></concept_accession><concept_accession><accession>556628 "Nuclear translocation of phospho-ERK-1 dimer"</accession><elementOf><idRef>REAC</idRef></elementOf><ambiguous>false</ambiguous></concept_accession><concept_accession><accession>524445 "Nuclear translocation of phospho-ERK-1 dimer"</accession><elementOf><idRef>REAC</idRef></elementOf><ambiguous>false</ambiguous></concept_accession><concept_accession><accession>579397 "Nuclear translocation of phospho-ERK-2 dimer"</accession><elementOf><idRef>REAC</idRef></elementOf><ambiguous>false</ambiguous></concept_accession><concept_accession><accession>530073 "Nuclear translocation of phospho-ERK-2 dimer"</accession><elementOf><idRef>REAC</idRef></elementOf><ambiguous>false</ambiguous></concept_accession><concept_accession><accession>541035 "Nuclear translocation of phospho-ERK-2 dimer"</accession><elementOf><idRef>REAC</idRef></elementOf><ambiguous>false</ambiguous></concept_accession><concept_accession><accession>GO:0000189</accession><elementOf><idRef>GO</idRef></elementOf><ambiguous>false</ambiguous></concept_accession><concept_accession><accession>579395 "Nuclear translocation of phospho-ERK-1 dimer"</accession><elementOf><idRef>REAC</idRef></elementOf><ambiguous>false</ambiguous></concept_accession><concept_accession><accession>109867 "Nuclear translocation of phospho-ERK-1 dimer"</accession><elementOf><idRef>REAC</idRef></elementOf><ambiguous>false</ambiguous></concept_accession><concept_accession><accession>443338 "Nuclear translocation of phospho-ERK-1 dimer"</accession><elementOf><idRef>REAC</idRef></elementOf><ambiguous>false</ambiguous></concept_accession><concept_accession><accession>591155 "Nuclear translocation of phospho-ERK-1 dimer"</accession><elementOf><idRef>REAC</idRef></elementOf><ambiguous>false</ambiguous></concept_accession><concept_accession><accession>594785 "Nuclear translocation of phospho-ERK-1 dimer"</accession><elementOf><idRef>REAC</idRef></elementOf><ambiguous>false</ambiguous></concept_accession><concept_accession><accession>566516 "Nuclear translocation of phospho-ERK-1 dimer"</accession><elementOf><idRef>REAC</idRef></elementOf><ambiguous>false</ambiguous></concept_accession><concept_accession><accession>546562 "Nuclear translocation of phospho-ERK-2 dimer"</accession><elementOf><idRef>REAC</idRef></elementOf><ambiguous>false</ambiguous></concept_accession><concept_accession><accession>566518 "Nuclear translocation of phospho-ERK-2 dimer"</accession><elementOf><idRef>REAC</idRef></elementOf><ambiguous>false</ambiguous></concept_accession><concept_accession><accession>530071 "Nuclear translocation of phospho-ERK-1 dimer"</accession><elementOf><idRef>REAC</idRef></elementOf><ambiguous>false</ambiguous></concept_accession><concept_accession><accession>483353 "Nuclear translocation of phospho-ERK-2 dimer"</accession><elementOf><idRef>REAC</idRef></elementOf><ambiguous>false</ambiguous></concept_accession><concept_accession><accession>556630 "Nuclear translocation of phospho-ERK-2 dimer"</accession><elementOf><idRef>REAC</idRef></elementOf><ambiguous>false</ambiguous></concept_accession><concept_accession><accession>551307 "Nuclear translocation of phospho-ERK-1 dimer"</accession><elementOf><idRef>REAC</idRef></elementOf><ambiguous>false</ambiguous></concept_accession><concept_accession><accession>503582 "Nuclear translocation of phospho-ERK-2 dimer"</accession><elementOf><idRef>REAC</idRef></elementOf><ambiguous>false</ambiguous></concept_accession><concept_accession><accession>483352 "Nuclear translocation of phospho-ERK-1 dimer"</accession><elementOf><idRef>REAC</idRef></elementOf><ambiguous>false</ambiguous></concept_accession></coaccessions><cogds><concept_gds><attrname><idRef>IndexID</idRef></attrname><value java_class="java.lang.Integer"><literal>219</literal></value><doindex>false</doindex></concept_gds></cogds><contexts><context><id>121</id></context><context><id>21663</id></context><context><id>16521</id></context></contexts></concept><concept><id>219</id><pid>GO:0000196</pid><annotation>A MAPKKK cascade culminating in the phosphorylation and activation of a MAP kinase that occurs in the context of cell wall biogenesis, the assembly and arrangement of the cell wall, the rigid or semi-rigid envelope lying outside the cell membrane of plant, fungal and most prokaryotic cells.</annotation><description></description><elementOf><idRef>GO</idRef></elementOf><ofType><idRef>BioProc</idRef></ofType><evidences><evidence><idRef>IMPD</idRef></evidence></evidences><conames><concept_name><name>cell wall biogenesis MAPKKK cascade</name><isPreferred>true</isPreferred></concept_name><concept_name><name>MAPKKK cascade involved in cell wall biogenesis</name><isPreferred>true</isPreferred></concept_name></conames><coaccessions><concept_accession><accession>GO:0000196</accession><elementOf><idRef>GO</idRef></elementOf><ambiguous>false</ambiguous></concept_accession></coaccessions><cogds><concept_gds><attrname><idRef>IndexID</idRef></attrname><value java_class="java.lang.Integer"><literal>220</literal></value><doindex>false</doindex></concept_gds></cogds><contexts><context><id>16521</id></context></contexts></concept><concept><id>220</id><pid>GO:0000197</pid><annotation>Any process that initiates the activity of the inactive enzyme MAP kinase kinase kinase in the context of cell wall biogenesis, the assembly and arrangement of the cell wall, the rigid or semi-rigid envelope lying outside the cell membrane of plant, fungal and most prokaryotic cells.</annotation><description></description><elementOf><idRef>GO</idRef></elementOf><ofType><idRef>BioProc</idRef></ofType><evidences><evidence><idRef>IMPD</idRef></evidence></evidences><conames><concept_name><name>cell wall biogenesis activation of MAPKKK</name><isPreferred>true</isPreferred></concept_name><concept_name><name>cell wall biogenesis activation of MAP kinase kinase kinase</name><isPreferred>true</isPreferred></concept_name><concept_name><name>activation of MAP kinase kinase kinase activity during cell wall biogenesis</name><isPreferred>true</isPreferred></concept_name><concept_name><name>activation of MAPKKK activity involved in cell wall biogenesis</name><isPreferred>true</isPreferred></concept_name></conames><coaccessions><concept_accession><accession>GO:0000197</accession><elementOf><idRef>GO</idRef></elementOf><ambiguous>false</ambiguous></concept_accession></coaccessions><cogds><concept_gds><attrname><idRef>IndexID</idRef></attrname><value java_class="java.lang.Integer"><literal>221</literal></value><doindex>false</doindex></concept_gds></cogds><contexts><context><id>23506</id></context><context><id>16521</id></context></contexts></concept><concept><id>221</id><pid>GO:0000198</pid><annotation>Any process that initiates the activity of the inactive enzyme MAP kinase kinase in the context of cell wall biogenesis, the assembly and arrangement of the cell wall, the rigid or semi-rigid envelope lying outside the cell membrane of plant, fungal and most prokaryotic cells.</annotation><description></description><elementOf><idRef>GO</idRef></elementOf><ofType><idRef>BioProc</idRef></ofType><evidences><evidence><idRef>IMPD</idRef></evidence></evidences><conames><concept_name><name>activation of MAP kinase kinase activity during cell wall biogenesis</name><isPreferred>true</isPreferred></concept_name><concept_name><name>cell wall biogenesis activation of MAP kinase kinase</name><isPreferred>true</isPreferred></concept_name><concept_name><name>activation of MAPKK activity involved in cell wall biogenesis</name><isPreferred>true</isPreferred></concept_name><concept_name><name>cell wall biogenesis activation of MAPKK</name><isPreferred>true</isPreferred></concept_name></conames><coaccessions><concept_accession><accession>GO:0000198</accession><elementOf><idRef>GO</idRef></elementOf><ambiguous>false</ambiguous></concept_accession></coaccessions><cogds><concept_gds><attrname><idRef>IndexID</idRef></attrname><value java_class="java.lang.Integer"><literal>222</literal></value><doindex>false</doindex></concept_gds></cogds><contexts><context><id>23506</id></context><context><id>16521</id></context></contexts></concept><concept><id>222</id><pid>GO:0000199</pid><annotation>Any process that initiates the activity of the inactive enzyme MAP kinase in the context of cell wall biogenesis, the assembly and arrangement of the cell wall, the rigid or semi-rigid envelope lying outside the cell membrane of plant, fungal and most prokaryotic cells.</annotation><description></description><elementOf><idRef>GO</idRef></elementOf><ofType><idRef>BioProc</idRef></ofType><evidences><evidence><idRef>IMPD</idRef></evidence></evidences><conames><concept_name><name>activation of MAPK activity involved in cell wall biogenesis</name><isPreferred>true</isPreferred></concept_name><concept_name><name>cell wall biogenesis activation of MAPK</name><isPreferred>true</isPreferred></concept_name></conames><coaccessions><concept_accession><accession>GO:0000199</accession><elementOf><idRef>GO</idRef></elementOf><ambiguous>false</ambiguous></concept_accession></coaccessions><cogds><concept_gds><attrname><idRef>IndexID</idRef></attrname><value java_class="java.lang.Integer"><literal>223</literal></value><doindex>false</doindex></concept_gds></cogds><contexts><context><id>23506</id></context><context><id>16521</id></context></contexts></concept><concept><id>223</id><pid>GO:0000200</pid><annotation>Any process that terminates the activity of the active enzyme MAP kinase in the context of cell wall biogenesis, the assembly and arrangement of the cell wall, the rigid or semi-rigid envelope lying outside the cell membrane of plant, fungal and most prokaryotic cells.</annotation><description></description><elementOf><idRef>GO</idRef></elementOf><ofType><idRef>BioProc</idRef></ofType><evidences><evidence><idRef>IMPD</idRef></evidence></evidences><conames><concept_name><name>termination of MAPK activity during cell wall biogenesis</name><isPreferred>true</isPreferred></concept_name><concept_name><name>cell wall biogenesis inactivation of MAPK</name><isPreferred>true</isPreferred></concept_name><concept_name><name>cell wall biogenesis termination of MAPK</name><isPreferred>true</isPreferred></concept_name><concept_name><name>inactivation of MAPK activity involved in cell wall biogenesis</name><isPreferred>true</isPreferred></concept_name></conames><coaccessions><concept_accession><accession>GO:0000200</accession><elementOf><idRef>GO</idRef></elementOf><ambiguous>false</ambiguous></concept_accession></coaccessions><cogds><concept_gds><attrname><idRef>IndexID</idRef></attrname><value java_class="java.lang.Integer"><literal>224</literal></value><doindex>false</doindex></concept_gds></cogds><contexts><context><id>23506</id></context><context><id>16521</id></context></contexts></concept><concept><id>224</id><pid>GO:0000201</pid><annotation>The directed movement of a MAP kinase to the nucleus that occurs in the context of cell wall biogenesis, the assembly and arrangement of the cell wall, the rigid or semi-rigid envelope lying outside the cell membrane of plant, fungal and most prokaryotic cells.</annotation><description></description><elementOf><idRef>GO</idRef></elementOf><ofType><idRef>BioProc</idRef></ofType><evidences><evidence><idRef>IMPD</idRef></evidence></evidences><conames><concept_name><name>nuclear translocation of MAPK involved in cell wall biogenesis</name><isPreferred>true</isPreferred></concept_name><concept_name><name>cell wall biogenesis nuclear translocation of MAPK</name><isPreferred>true</isPreferred></concept_name></conames><coaccessions><concept_accession><accession>GO:0000201</accession><elementOf><idRef>GO</idRef></elementOf><ambiguous>false</ambiguous></concept_accession></coaccessions><cogds><concept_gds><attrname><idRef>IndexID</idRef></attrname><value java_class="java.lang.Integer"><literal>225</literal></value><doindex>false</doindex></concept_gds></cogds><contexts><context><id>16521</id></context></contexts></concept><concept><id>225</id><pid>GO:0000208</pid><annotation>The directed movement of a MAP kinase to the nucleus during osmolarity sensing.</annotation><description></description><elementOf><idRef>GO</idRef></elementOf><ofType><idRef>BioProc</idRef></ofType><evidences><evidence><idRef>IMPD</idRef></evidence></evidences><conames><concept_name><name>osmolarity sensing nuclear translocation of MAPK</name><isPreferred>true</isPreferred></concept_name><concept_name><name>nuclear translocation of MAPK during osmolarity sensing</name><isPreferred>true</isPreferred></concept_name><concept_name><name>nuclear translocation of MAPK involved in osmosensory signaling pathway</name><isPreferred>true</isPreferred></concept_name></conames><coaccessions><concept_accession><accession>GO:0000208</accession><elementOf><idRef>GO</idRef></elementOf><ambiguous>false</ambiguous></concept_accession></coaccessions><cogds><concept_gds><attrname><idRef>IndexID</idRef></attrname><value java_class="java.lang.Integer"><literal>226</literal></value><doindex>false</doindex></concept_gds></cogds></concept><concept><id>226</id><pid>GO:0000214</pid><annotation>A protein complex that catalyzes the endonucleolytic cleavage of pre-tRNA, producing 5'-hydroxyl and 2',3'-cyclic phosphate termini, and specifically removing the intron.</annotation><description></description><elementOf><idRef>GO</idRef></elementOf><ofType><idRef>CelComp</idRef></ofType><evidences><evidence><idRef>IMPD</idRef></evidence></evidences><conames><concept_name><name>tRNA-intron endonuclease complex</name><isPreferred>true</isPreferred></concept_name></conames><coaccessions><concept_accession><accession>GO:0000214</accession><elementOf><idRef>GO</idRef></elementOf><ambiguous>false</ambiguous></concept_accession></coaccessions><cogds><concept_gds><attrname><idRef>IndexID</idRef></attrname><value java_class="java.lang.Integer"><literal>227</literal></value><doindex>false</doindex></concept_gds></cogds><contexts><context><id>15742</id></context><context><id>12477</id></context><context><id>3106</id></context></contexts></concept><concept><id>227</id><pid>GO:0000215</pid><annotation>Catalysis of the reaction: 2'-phospho-[ligated tRNA] + NAD+ = mature tRNA + ADP ribose 1'',2''-phosphate + nicotinamide + H2O; transfers the splice junction 2-phosphate from ligated tRNA to NAD+ to produce ADP-ribose 1'-2' cyclic phosphate.</annotation><description></description><elementOf><idRef>GO</idRef></elementOf><ofType><idRef>MolFunc</idRef></ofType><evidences><evidence><idRef>IMPD</idRef></evidence></evidences><conames><concept_name><name>2'-phospho-tRNA:NAD+ phosphotransferase</name><isPreferred>true</isPreferred></concept_name><concept_name><name>tRNA 2'-phosphotransferase</name><isPreferred>true</isPreferred></concept_name><concept_name><name>2'-phospho-[ligated tRNA]:NAD+ phosphotransferase</name><isPreferred>true</isPreferred></concept_name><concept_name><name>yeast 2'-phosphotransferase</name><isPreferred>false</isPreferred></concept_name><concept_name><name>Tpt1</name><isPreferred>false</isPreferred></concept_name><concept_name><name>Tpt1p</name><isPreferred>false</isPreferred></concept_name></conames><coaccessions><concept_accession><accession>GO:0000215</accession><elementOf><idRef>GO</idRef></elementOf><ambiguous>false</ambiguous></concept_accession><concept_accession><accession>2.7.1.160-RXN</accession><elementOf><idRef>MC</idRef></elementOf><ambiguous>false</ambiguous></concept_accession><concept_accession><accession>2.7.1.160</accession><elementOf><idRef>EC</idRef></elementOf><ambiguous>false</ambiguous></concept_accession></coaccessions><cogds><concept_gds><attrname><idRef>IndexID</idRef></attrname><value java_class="java.lang.Integer"><literal>228</literal></value><doindex>false</doindex></concept_gds></cogds></concept><concept><id>228</id><pid>GO:0000216</pid><annotation>Progression from M phase to G1 phase of the mitotic cell cycle.</annotation><description></description><elementOf><idRef>GO</idRef></elementOf><ofType><idRef>BioProc</idRef></ofType><evidences><evidence><idRef>IMPD</idRef></evidence></evidences><conames><concept_name><name>M/G1 transition of mitotic cell cycle</name><isPreferred>true</isPreferred></concept_name></conames><coaccessions><concept_accession><accession>517592 "M/G1 Transition"</accession><elementOf><idRef>REAC</idRef></elementOf><ambiguous>false</ambiguous></concept_accession><concept_accession><accession>592621 "M/G1 Transition"</accession><elementOf><idRef>REAC</idRef></elementOf><ambiguous>false</ambiguous></concept_accession><concept_accession><accession>GO:0000216</accession><elementOf><idRef>GO</idRef></elementOf><ambiguous>false</ambiguous></concept_accession><concept_accession><accession>507626 "M/G1 Transition"</accession><elementOf><idRef>REAC</idRef></elementOf><ambiguous>false</ambiguous></concept_accession><concept_accession><accession>542424 "M/G1 Transition"</accession><elementOf><idRef>REAC</idRef></elementOf><ambiguous>false</ambiguous></concept_accession><concept_accession><accession>552495 "M/G1 Transition"</accession><elementOf><idRef>REAC</idRef></elementOf><ambiguous>false</ambiguous></concept_accession><concept_accession><accession>531456 "M/G1 Transition"</accession><elementOf><idRef>REAC</idRef></elementOf><ambiguous>false</ambiguous></concept_accession><concept_accession><accession>597377 "M/G1 Transition"</accession><elementOf><idRef>REAC</idRef></elementOf><ambiguous>false</ambiguous></concept_accession><concept_accession><accession>68874 "M/G1 Transition"</accession><elementOf><idRef>REAC</idRef></elementOf><ambiguous>false</ambiguous></concept_accession><concept_accession><accession>469965 "M/G1 Transition"</accession><elementOf><idRef>REAC</idRef></elementOf><ambiguous>false</ambiguous></concept_accession><concept_accession><accession>536691 "M/G1 Transition"</accession><elementOf><idRef>REAC</idRef></elementOf><ambiguous>false</ambiguous></concept_accession><concept_accession><accession>581720 "M/G1 Transition"</accession><elementOf><idRef>REAC</idRef></elementOf><ambiguous>false</ambiguous></concept_accession><concept_accession><accession>547773 "M/G1 Transition"</accession><elementOf><idRef>REAC</idRef></elementOf><ambiguous>false</ambiguous></concept_accession><concept_accession><accession>568509 "M/G1 Transition"</accession><elementOf><idRef>REAC</idRef></elementOf><ambiguous>false</ambiguous></concept_accession><concept_accession><accession>487673 "M/G1 Transition"</accession><elementOf><idRef>REAC</idRef></elementOf><ambiguous>false</ambiguous></concept_accession><concept_accession><accession>526500 "M/G1 Transition"</accession><elementOf><idRef>REAC</idRef></elementOf><ambiguous>false</ambiguous></concept_accession><concept_accession><accession>448848 "M/G1 Transition"</accession><elementOf><idRef>REAC</idRef></elementOf><ambiguous>false</ambiguous></concept_accession></coaccessions><cogds><concept_gds><attrname><idRef>IndexID</idRef></attrname><value java_class="java.lang.Integer"><literal>229</literal></value><doindex>false</doindex></concept_gds></cogds></concept><concept><id>229</id><pid>GO:0000217</pid><annotation>Interacting selectively and non-covalently with DNA containing secondary structure elements such as four-way junctions, bubbles, loops, Y-form DNA, or double-strand/single-strand junctions.</annotation><description></description><elementOf><idRef>GO</idRef></elementOf><ofType><idRef>MolFunc</idRef></ofType><evidences><evidence><idRef>IMPD</idRef></evidence></evidences><conames><concept_name><name>DNA secondary structure binding</name><isPreferred>true</isPreferred></concept_name></conames><coaccessions><concept_accession><accession>GO:0000217</accession><elementOf><idRef>GO</idRef></elementOf><ambiguous>false</ambiguous></concept_accession></coaccessions><cogds><concept_gds><attrname><idRef>IndexID</idRef></attrname><value java_class="java.lang.Integer"><literal>230</literal></value><doindex>false</doindex></concept_gds></cogds></concept><concept><id>230</id><pid>GO:0000220</pid><annotation>The V0 domain of a proton-transporting V-type ATPase found in the vacuolar membrane.</annotation><description></description><elementOf><idRef>GO</idRef></elementOf><ofType><idRef>CelComp</idRef></ofType><evidences><evidence><idRef>IMPD</idRef></evidence></evidences><conames><concept_name><name>vacuolar proton-transporting V-type ATPase, V0 domain</name><isPreferred>true</isPreferred></concept_name><concept_name><name>vacuolar hydrogen ion-transporting ATPase V0 domain</name><isPreferred>true</isPreferred></concept_name></conames><coaccessions><concept_accession><accession>GO:0000220</accession><elementOf><idRef>GO</idRef></elementOf><ambiguous>false</ambiguous></concept_accession></coaccessions><cogds><concept_gds><attrname><idRef>IndexID</idRef></attrname><value java_class="java.lang.Integer"><literal>231</literal></value><doindex>false</doindex></concept_gds></cogds><contexts><context><id>15742</id></context><context><id>12477</id></context><context><id>3106</id></context></contexts></concept><concept><id>231</id><pid>GO:0000222</pid><annotation>The V0 domain of a proton-transporting V-type ATPase found in the plasma membrane.</annotation><description></description><elementOf><idRef>GO</idRef></elementOf><ofType><idRef>CelComp</idRef></ofType><evidences><evidence><idRef>IMPD</idRef></evidence></evidences><conames><concept_name><name>plasma membrane proton-transporting V-type ATPase, V0 domain</name><isPreferred>true</isPreferred></concept_name><concept_name><name>plasma membrane hydrogen ion-transporting ATPase V0 domain</name><isPreferred>true</isPreferred></concept_name></conames><coaccessions><concept_accession><accession>GO:0000222</accession><elementOf><idRef>GO</idRef></elementOf><ambiguous>false</ambiguous></concept_accession></coaccessions><cogds><concept_gds><attrname><idRef>IndexID</idRef></attrname><value java_class="java.lang.Integer"><literal>232</literal></value><doindex>false</doindex></concept_gds></cogds><contexts><context><id>12477</id></context><context><id>3106</id></context></contexts></concept><concept><id>232</id><pid>GO:0000223</pid><annotation>The V1 domain of a proton-transporting V-type ATPase found in the plasma membrane.</annotation><description></description><elementOf><idRef>GO</idRef></elementOf><ofType><idRef>CelComp</idRef></ofType><evidences><evidence><idRef>IMPD</idRef></evidence></evidences><conames><concept_name><name>plasma membrane proton-transporting V-type ATPase, V1 domain</name><isPreferred>true</isPreferred></concept_name><concept_name><name>plasma membrane hydrogen ion-transporting ATPase V1 domain</name><isPreferred>true</isPreferred></concept_name></conames><coaccessions><concept_accession><accession>GO:0000223</accession><elementOf><idRef>GO</idRef></elementOf><ambiguous>false</ambiguous></concept_accession></coaccessions><cogds><concept_gds><attrname><idRef>IndexID</idRef></attrname><value java_class="java.lang.Integer"><literal>233</literal></value><doindex>false</doindex></concept_gds></cogds><contexts><context><id>12477</id></context><context><id>3106</id></context></contexts></concept><concept><id>233</id><pid>GO:0000225</pid><annotation>Catalysis of the reaction: N-acetyl-D-glucosaminylphosphatidylinositol + H2O = D-glucosaminylphosphatidylinositol + acetate. The second step enzyme catalyzing the biosynthesis of glycosylphosphatidylinositol (GPI), used to anchor various eukaryotic proteins to the cell-surface membrane. Catalyzes the N-deacetylation of GlcNAc-PI to GlcN-PI.</annotation><description></description><elementOf><idRef>GO</idRef></elementOf><ofType><idRef>MolFunc</idRef></ofType><evidences><evidence><idRef>IMPD</idRef></evidence></evidences><conames><concept_name><name>N-acetyl-D-glucosaminylphosphatidylinositol acetylhydrolase</name><isPreferred>true</isPreferred></concept_name><concept_name><name>GlcNAc-PI deacetylase</name><isPreferred>true</isPreferred></concept_name><concept_name><name>acetylhydrolase</name><isPreferred>true</isPreferred></concept_name><concept_name><name>N-acetylglucosaminylphosphatidylinositol de-N-acetylase</name><isPreferred>true</isPreferred></concept_name><concept_name><name>acetylglucosaminylphosphatidylinositol deacetylase</name><isPreferred>true</isPreferred></concept_name><concept_name><name>GlcNAc-PI de-N-acetylase</name><isPreferred>true</isPreferred></concept_name><concept_name><name>N-acetylglucosaminylphosphatidylinositol deacetylase</name><isPreferred>true</isPreferred></concept_name></conames><coaccessions><concept_accession><accession>3.5.1.89</accession><elementOf><idRef>EC</idRef></elementOf><ambiguous>false</ambiguous></concept_accession><concept_accession><accession>GO:0000225</accession><elementOf><idRef>GO</idRef></elementOf><ambiguous>false</ambiguous></concept_accession><concept_accession><accession>22619 "N-acetylglucosaminylphosphatidylinositol deacetylase activity"</accession><elementOf><idRef>REAC</idRef></elementOf><ambiguous>false</ambiguous></concept_accession><concept_accession><accession>3.1.1.69-RXN</accession><elementOf><idRef>MC</idRef></elementOf><ambiguous>false</ambiguous></concept_accession></coaccessions><cogds><concept_gds><attrname><idRef>IndexID</idRef></attrname><value java_class="java.lang.Integer"><literal>234</literal></value><doindex>false</doindex></concept_gds></cogds></concept><concept><id>234</id><pid>GO:0000227</pid><annotation>Catalysis of the transfer of oxaloacetate from one side of a membrane to the other, up its concentration gradient. The transporter binds the solute and undergoes a series of conformational changes. Transport works equally well in either direction and is driven by a chemiosmotic source of energy. Chemiosmotic sources of energy include uniport, symport or antiport.</annotation><description></description><elementOf><idRef>GO</idRef></elementOf><ofType><idRef>MolFunc</idRef></ofType><evidences><evidence><idRef>IMPD</idRef></evidence></evidences><conames><concept_name><name>oxaloacetate carrier</name><isPreferred>false</isPreferred></concept_name><concept_name><name>oxaloacetate secondary active transmembrane transporter</name><isPreferred>true</isPreferred></concept_name></conames><coaccessions><concept_accession><accession>GO:0000227</accession><elementOf><idRef>GO</idRef></elementOf><ambiguous>false</ambiguous></concept_accession></coaccessions><cogds><concept_gds><attrname><idRef>IndexID</idRef></attrname><value java_class="java.lang.Integer"><literal>235</literal></value><doindex>false</doindex></concept_gds></cogds></concept><concept><id>235</id><pid>GO:0000229</pid><annotation>A chromosome found in the cytoplasm.</annotation><description></description><elementOf><idRef>GO</idRef></elementOf><ofType><idRef>CelComp</idRef></ofType><evidences><evidence><idRef>IMPD</idRef></evidence></evidences><conames><concept_name><name>cytoplasmic chromosome</name><isPreferred>true</isPreferred></concept_name><concept_name><name>cytoplasmic interphase chromosome</name><isPreferred>false</isPreferred></concept_name></conames><coaccessions><concept_accession><accession>GO:0000229</accession><elementOf><idRef>GO</idRef></elementOf><ambiguous>false</ambiguous></concept_accession></coaccessions><cogds><concept_gds><attrname><idRef>IndexID</idRef></attrname><value java_class="java.lang.Integer"><literal>236</literal></value><doindex>false</doindex></concept_gds></cogds><contexts><context><id>15742</id></context><context><id>11520</id></context><context><id>3106</id></context></contexts></concept><concept><id>236</id><pid>GO:0000235</pid><annotation>Any of the spindle microtubules that radiate in all directions from the spindle poles and are thought to contribute to the forces that separate the poles and position them in relation to the rest of the cell.</annotation><description></description><elementOf><idRef>GO</idRef></elementOf><ofType><idRef>CelComp</idRef></ofType><evidences><evidence><idRef>IMPD</idRef></evidence></evidences><conames><concept_name><name>astral microtubule</name><isPreferred>true</isPreferred></concept_name></conames><coaccessions><concept_accession><accession>GO:0000235</accession><elementOf><idRef>GO</idRef></elementOf><ambiguous>false</ambiguous></concept_accession></coaccessions><cogds><concept_gds><attrname><idRef>IndexID</idRef></attrname><value java_class="java.lang.Integer"><literal>237</literal></value><doindex>false</doindex></concept_gds></cogds><contexts><context><id>15742</id></context><context><id>12477</id></context><context><id>3106</id></context></contexts></concept><concept><id>237</id><pid>GO:0000236</pid><annotation>A cell cycle process comprising the steps by which a cell progresses through prometaphase, the stage following prophase in mitosis (in higher eukaryotes) during which the nuclear envelope is disrupted and breaks into membrane vesicles, and the spindle microtubules enter the nuclear region. Kinetochores mature on each centromere and attach to some of the spindle microtubules. Kinetochore microtubules begin the process of aligning chromosomes in one plane halfway between the poles.</annotation><description></description><elementOf><idRef>GO</idRef></elementOf><ofType><idRef>BioProc</idRef></ofType><evidences><evidence><idRef>IMPD</idRef></evidence></evidences><conames><concept_name><name>mitotic prometaphase</name><isPreferred>true</isPreferred></concept_name></conames><coaccessions><concept_accession><accession>GO:0000236</accession><elementOf><idRef>GO</idRef></elementOf><ambiguous>false</ambiguous></concept_accession><concept_accession><accession>536857 "Mitotic Prometaphase"</accession><elementOf><idRef>REAC</idRef></elementOf><ambiguous>false</ambiguous></concept_accession><concept_accession><accession>487961 "Mitotic Prometaphase"</accession><elementOf><idRef>REAC</idRef></elementOf><ambiguous>false</ambiguous></concept_accession><concept_accession><accession>470285 "Mitotic Prometaphase"</accession><elementOf><idRef>REAC</idRef></elementOf><ambiguous>false</ambiguous></concept_accession><concept_accession><accession>531472 "Mitotic Prometaphase"</accession><elementOf><idRef>REAC</idRef></elementOf><ambiguous>false</ambiguous></concept_accession><concept_accession><accession>547928 "Mitotic Prometaphase"</accession><elementOf><idRef>REAC</idRef></elementOf><ambiguous>false</ambiguous></concept_accession><concept_accession><accession>526699 "Mitotic Prometaphase"</accession><elementOf><idRef>REAC</idRef></elementOf><ambiguous>false</ambiguous></concept_accession><concept_accession><accession>558135 "Mitotic Prometaphase"</accession><elementOf><idRef>REAC</idRef></elementOf><ambiguous>false</ambiguous></concept_accession><concept_accession><accession>542610 "Mitotic Prometaphase"</accession><elementOf><idRef>REAC</idRef></elementOf><ambiguous>false</ambiguous></concept_accession><concept_accession><accession>68877 "Mitotic Prometaphase"</accession><elementOf><idRef>REAC</idRef></elementOf><ambiguous>false</ambiguous></concept_accession><concept_accession><accession>449172 "Mitotic Prometaphase"</accession><elementOf><idRef>REAC</idRef></elementOf><ambiguous>false</ambiguous></concept_accession><concept_accession><accession>517873 "Mitotic Prometaphase"</accession><elementOf><idRef>REAC</idRef></elementOf><ambiguous>false</ambiguous></concept_accession><concept_accession><accession>552504 "Mitotic Prometaphase"</accession><elementOf><idRef>REAC</idRef></elementOf><ambiguous>false</ambiguous></concept_accession><concept_accession><accession>592868 "Mitotic Prometaphase"</accession><elementOf><idRef>REAC</idRef></elementOf><ambiguous>false</ambiguous></concept_accession><concept_accession><accession>586012 "Mitotic Prometaphase"</accession><elementOf><idRef>REAC</idRef></elementOf><ambiguous>false</ambiguous></concept_accession><concept_accession><accession>507935 "Mitotic Prometaphase"</accession><elementOf><idRef>REAC</idRef></elementOf><ambiguous>false</ambiguous></concept_accession></coaccessions><cogds><concept_gds><attrname><idRef>IndexID</idRef></attrname><value java_class="java.lang.Integer"><literal>238</literal></value><doindex>false</doindex></concept_gds></cogds><contexts><context><id>6914</id></context></contexts></concept><concept><id>238</id><pid>GO:0000237</pid><annotation>A cell cycle process comprising the steps by which a cell progresses through the first stage of prophase I in meiosis, in which chromosomes first become visible.</annotation><description></description><elementOf><idRef>GO</idRef></elementOf><ofType><idRef>BioProc</idRef></ofType><evidences><evidence><idRef>IMPD</idRef></evidence></evidences><conames><concept_name><name>leptotene</name><isPreferred>true</isPreferred></concept_name></conames><coaccessions><concept_accession><accession>GO:0000237</accession><elementOf><idRef>GO</idRef></elementOf><ambiguous>false</ambiguous></concept_accession><concept_accession><accession>Meiosis#Leptotene</accession><elementOf><idRef>WIKI</idRef></elementOf><ambiguous>true</ambiguous></concept_accession><concept_accession><accession>Leptotene</accession><elementOf><idRef>WIKI</idRef></elementOf><ambiguous>true</ambiguous></concept_accession></coaccessions><cogds><concept_gds><attrname><idRef>IndexID</idRef></attrname><value java_class="java.lang.Integer"><literal>239</literal></value><doindex>false</doindex></concept_gds></cogds></concept><concept><id>239</id><pid>GO:0000238</pid><annotation>A cell cycle process comprising the steps by which a cell progresses through the second stage of prophase I in meiosis, in which each chromosome pairs with its homolog; the two become aligned and crossing over may occur.</annotation><description></description><elementOf><idRef>GO</idRef></elementOf><ofType><idRef>BioProc</idRef></ofType><evidences><evidence><idRef>IMPD</idRef></evidence></evidences><conames><concept_name><name>zygotene</name><isPreferred>true</isPreferred></concept_name></conames><coaccessions><concept_accession><accession>Meiosis#Zygotene</accession><elementOf><idRef>WIKI</idRef></elementOf><ambiguous>true</ambiguous></concept_accession><concept_accession><accession>GO:0000238</accession><elementOf><idRef>GO</idRef></elementOf><ambiguous>false</ambiguous></concept_accession><concept_accession><accession>Zygotene</accession><elementOf><idRef>WIKI</idRef></elementOf><ambiguous>true</ambiguous></concept_accession></coaccessions><cogds><concept_gds><attrname><idRef>IndexID</idRef></attrname><value java_class="java.lang.Integer"><literal>240</literal></value><doindex>false</doindex></concept_gds></cogds></concept><concept><id>240</id><pid>GO:0000239</pid><annotation>A cell cycle process comprising the steps by which a cell progresses through the third stage of prophase I in meiosis, in which crossing over occurs between a chromatid in one partner and another chromatid in the homologous chromosome.</annotation><description></description><elementOf><idRef>GO</idRef></elementOf><ofType><idRef>BioProc</idRef></ofType><evidences><evidence><idRef>IMPD</idRef></evidence></evidences><conames><concept_name><name>pachytene</name><isPreferred>true</isPreferred></concept_name></conames><coaccessions><concept_accession><accession>Meiosis#Pachytene</accession><elementOf><idRef>WIKI</idRef></elementOf><ambiguous>true</ambiguous></concept_accession><concept_accession><accession>GO:0000239</accession><elementOf><idRef>GO</idRef></elementOf><ambiguous>false</ambiguous></concept_accession><concept_accession><accession>Pachytene</accession><elementOf><idRef>WIKI</idRef></elementOf><ambiguous>true</ambiguous></concept_accession></coaccessions><cogds><concept_gds><attrname><idRef>IndexID</idRef></attrname><value java_class="java.lang.Integer"><literal>241</literal></value><doindex>false</doindex></concept_gds></cogds></concept><concept><id>241</id><pid>GO:0000240</pid><annotation>A cell cycle process comprising the steps by which a cell progresses through the fourth stage of prophase I in meiosis, in which the homologous chromosomes begin to separate and the synaptonemal complex dissolves.</annotation><description></description><elementOf><idRef>GO</idRef></elementOf><ofType><idRef>BioProc</idRef></ofType><evidences><evidence><idRef>IMPD</idRef></evidence></evidences><conames><concept_name><name>diplotene</name><isPreferred>true</isPreferred></concept_name></conames><coaccessions><concept_accession><accession>GO:0000240</accession><elementOf><idRef>GO</idRef></elementOf><ambiguous>false</ambiguous></concept_accession><concept_accession><accession>Diplotene</accession><elementOf><idRef>WIKI</idRef></elementOf><ambiguous>true</ambiguous></concept_accession><concept_accession><accession>Meiosis#Diplotene</accession><elementOf><idRef>WIKI</idRef></elementOf><ambiguous>true</ambiguous></concept_accession></coaccessions><cogds><concept_gds><attrname><idRef>IndexID</idRef></attrname><value java_class="java.lang.Integer"><literal>242</literal></value><doindex>false</doindex></concept_gds></cogds></concept><concept><id>242</id><pid>GO:0000241</pid><annotation>A cell cycle process comprising the steps by which a cell progresses through the final stage of prophase I in meiosis; the transition to meiotic metaphase I.</annotation><description></description><elementOf><idRef>GO</idRef></elementOf><ofType><idRef>BioProc</idRef></ofType><evidences><evidence><idRef>IMPD</idRef></evidence></evidences><conames><concept_name><name>diakinesis</name><isPreferred>true</isPreferred></concept_name></conames><coaccessions><concept_accession><accession>GO:0000241</accession><elementOf><idRef>GO</idRef></elementOf><ambiguous>false</ambiguous></concept_accession><concept_accession><accession>Meiosis#Diakinesis</accession><elementOf><idRef>WIKI</idRef></elementOf><ambiguous>true</ambiguous></concept_accession><concept_accession><accession>Diakinesis</accession><elementOf><idRef>WIKI</idRef></elementOf><ambiguous>true</ambiguous></concept_accession></coaccessions><cogds><concept_gds><attrname><idRef>IndexID</idRef></attrname><value java_class="java.lang.Integer"><literal>243</literal></value><doindex>false</doindex></concept_gds></cogds></concept><concept><id>243</id><pid>GO:0000242</pid><annotation>A network of small fibers that surrounds the centrioles in cells; contains the microtubule nucleating activity of the centrosome.</annotation><description></description><elementOf><idRef>GO</idRef></elementOf><ofType><idRef>CelComp</idRef></ofType><evidences><evidence><idRef>IMPD</idRef></evidence></evidences><conames><concept_name><name>pericentriolar material</name><isPreferred>true</isPreferred></concept_name></conames><coaccessions><concept_accession><accession>GO:0000242</accession><elementOf><idRef>GO</idRef></elementOf><ambiguous>false</ambiguous></concept_accession></coaccessions><cogds><concept_gds><attrname><idRef>IndexID</idRef></attrname><value java_class="java.lang.Integer"><literal>244</literal></value><doindex>false</doindex></concept_gds></cogds><contexts><context><id>3106</id></context><context><id>15742</id></context></contexts></concept><concept><id>244</id><pid>GO:0000243</pid><annotation>A spliceosomal complex that is formed by association of the U1 snRNP with the 5' splice site of an unspliced intron in an RNA transcript.</annotation><description></description><elementOf><idRef>GO</idRef></elementOf><ofType><idRef>CelComp</idRef></ofType><evidences><evidence><idRef>IMPD</idRef></evidence></evidences><conames><concept_name><name>yeast spliceosomal complex CC</name><isPreferred>false</isPreferred></concept_name><concept_name><name>mammalian spliceosomal E complex</name><isPreferred>false</isPreferred></concept_name><concept_name><name>mammalian spliceosomal complex E</name><isPreferred>false</isPreferred></concept_name><concept_name><name>commitment complex</name><isPreferred>true</isPreferred></concept_name></conames><coaccessions><concept_accession><accession>GO:0000243</accession><elementOf><idRef>GO</idRef></elementOf><ambiguous>false</ambiguous></concept_accession></coaccessions><cogds><concept_gds><attrname><idRef>IndexID</idRef></attrname><value java_class="java.lang.Integer"><literal>245</literal></value><doindex>false</doindex></concept_gds></cogds><contexts><context><id>15742</id></context><context><id>12477</id></context><context><id>3106</id></context></contexts></concept><concept><id>245</id><pid>GO:0000244</pid><annotation>The formation of a tri-snRNP complex containing U4 and U6 (or U4atac and U6atac) snRNAs and U5 snRNAs and associated proteins. This includes reannealing of U4 and U6 (or U4atac and U6atac) snRNAs released from previous rounds of splicing to reform the U4/U6 snRNP (or U4atac/U6atac snRNP) as well as the subsequent association of the U5 snRNP with the U4/U6 snRNP (or U4atac/U6atac snRNP) to form a tri-snRNP that is ready to reassemble into another spliceosome complex.</annotation><description></description><elementOf><idRef>GO</idRef></elementOf><ofType><idRef>BioProc</idRef></ofType><evidences><evidence><idRef>IMPD</idRef></evidence></evidences><conames><concept_name><name>assembly of spliceosomal tri-snRNP</name><isPreferred>true</isPreferred></concept_name><concept_name><name>spliceosomal tri-snRNP assembly</name><isPreferred>true</isPreferred></concept_name><concept_name><name>assembly of spliceosomal tri-snRNP U4atac U6atac.U5</name><isPreferred>false</isPreferred></concept_name><concept_name><name>spliceosomal tri-snRNP U4atac U6atac.U5 assembly</name><isPreferred>false</isPreferred></concept_name><concept_name><name>snRNP recycling</name><isPreferred>false</isPreferred></concept_name><concept_name><name>assembly of spliceosomal tri-snRNP U4 U6.U5</name><isPreferred>false</isPreferred></concept_name><concept_name><name>spliceosomal tri-snRNP U4 U6.U5 assembly</name><isPreferred>false</isPreferred></concept_name></conames><coaccessions><concept_accession><accession>GO:0000351</accession><elementOf><idRef>GO</idRef></elementOf><ambiguous>true</ambiguous></concept_accession><concept_accession><accession>GO:0000355</accession><elementOf><idRef>GO</idRef></elementOf><ambiguous>true</ambiguous></concept_accession><concept_accession><accession>GO:0000244</accession><elementOf><idRef>GO</idRef></elementOf><ambiguous>false</ambiguous></concept_accession></coaccessions><cogds><concept_gds><attrname><idRef>IndexID</idRef></attrname><value java_class="java.lang.Integer"><literal>246</literal></value><doindex>false</doindex></concept_gds></cogds><contexts><context><id>16521</id></context><context><id>6914</id></context></contexts></concept><concept><id>246</id><pid>GO:0000246</pid><annotation>Catalysis of the reaction: ergosterol + NADP+ = ergosta-5,7,22,24(241)-tetraen-3-beta-ol + NADPH + H+.</annotation><description></description><elementOf><idRef>GO</idRef></elementOf><ofType><idRef>MolFunc</idRef></ofType><evidences><evidence><idRef>IMPD</idRef></evidence></evidences><conames><concept_name><name>delta24(24-1) sterol reductase</name><isPreferred>true</isPreferred></concept_name><concept_name><name>reductase</name><isPreferred>true</isPreferred></concept_name><concept_name><name>ergosterol:NADP+</name><isPreferred>true</isPreferred></concept_name><concept_name><name>sterol</name><isPreferred>true</isPreferred></concept_name><concept_name><name>sterol methylene reductase</name><isPreferred>true</isPreferred></concept_name><concept_name><name>sterol reductase</name><isPreferred>true</isPreferred></concept_name></conames><coaccessions><concept_accession><accession>1.3.1.71</accession><elementOf><idRef>EC</idRef></elementOf><ambiguous>false</ambiguous></concept_accession><concept_accession><accession>1.3.1.71-RXN</accession><elementOf><idRef>MC</idRef></elementOf><ambiguous>false</ambiguous></concept_accession><concept_accession><accession>GO:0000246</accession><elementOf><idRef>GO</idRef></elementOf><ambiguous>false</ambiguous></concept_accession></coaccessions><cogds><concept_gds><attrname><idRef>IndexID</idRef></attrname><value java_class="java.lang.Integer"><literal>247</literal></value><doindex>false</doindex></concept_gds></cogds></concept><concept><id>247</id><pid>GO:0000248</pid><annotation>Catalysis of the reaction: 5,7,24(28)-ergostatrienol + O2 + NADPH = 5,7,22,24(28)-ergostatetraenol + 2 H2O + NADP+.</annotation><description></description><elementOf><idRef>GO</idRef></elementOf><ofType><idRef>MolFunc</idRef></ofType><evidences><evidence><idRef>IMPD</idRef></evidence></evidences><conames><concept_name><name>C-5 sterol desaturase</name><isPreferred>true</isPreferred></concept_name><concept_name><name>sterol-C5-desaturase</name><isPreferred>true</isPreferred></concept_name></conames><coaccessions><concept_accession><accession>GO:0000248</accession><elementOf><idRef>GO</idRef></elementOf><ambiguous>false</ambiguous></concept_accession><concept_accession><accession>22657 "C-5 sterol desaturase activity"</accession><elementOf><idRef>REAC</idRef></elementOf><ambiguous>false</ambiguous></concept_accession></coaccessions><cogds><concept_gds><attrname><idRef>IndexID</idRef></attrname><value java_class="java.lang.Integer"><literal>248</literal></value><doindex>false</doindex></concept_gds></cogds></concept><concept><id>248</id><pid>GO:0000252</pid><annotation>Catalysis of the reaction: 3-beta-hydroxy-4-beta-methyl-5-alpha-cholesta-8,24-dien-4-alpha-carboxylate + NAD(P)+ = 4-alpha-methyl-5-alpha-cholesta-8,24-dien-3-one + CO2 + NAD(P)H.</annotation><description></description><elementOf><idRef>GO</idRef></elementOf><ofType><idRef>MolFunc</idRef></ofType><evidences><evidence><idRef>IMPD</idRef></evidence></evidences><conames><concept_name><name>3beta-hydroxy-4alpha-methylcholestenecarboxylate 3-dehydrogenase</name><isPreferred>false</isPreferred></concept_name><concept_name><name>3-oxidoreductase</name><isPreferred>true</isPreferred></concept_name><concept_name><name>sterol-4-carboxylate 3-dehydrogenase</name><isPreferred>false</isPreferred></concept_name><concept_name><name>sterol 4alpha-carboxylic decarboxylase</name><isPreferred>false</isPreferred></concept_name><concept_name><name>3beta-hydroxy-4beta-methylcholestenecarboxylate 3-dehydrogenase</name><isPreferred>false</isPreferred></concept_name><concept_name><name>3beta-hydroxy-4beta-methylcholestenoate dehydrogenase</name><isPreferred>false</isPreferred></concept_name><concept_name><name>C-3 sterol dehydrogenase (C-4 sterol decarboxylase)</name><isPreferred>true</isPreferred></concept_name><concept_name><name>sterol-4alpha-carboxylate 3-dehydrogenase</name><isPreferred>false</isPreferred></concept_name><concept_name><name>C-3 sterol dehydrogenase</name><isPreferred>false</isPreferred></concept_name></conames><coaccessions><concept_accession><accession>GO:0000252</accession><elementOf><idRef>GO</idRef></elementOf><ambiguous>false</ambiguous></concept_accession><concept_accession><accession>22670 "C-3 sterol dehydrogenase (C-4 sterol decarboxylase) activity"</accession><elementOf><idRef>REAC</idRef></elementOf><ambiguous>false</ambiguous></concept_accession><concept_accession><accession>1.1.1.-</accession><elementOf><idRef>EC</idRef></elementOf><ambiguous>false</ambiguous></concept_accession></coaccessions><cogds><concept_gds><attrname><idRef>IndexID</idRef></attrname><value java_class="java.lang.Integer"><literal>249</literal></value><doindex>false</doindex></concept_gds></cogds></concept><concept><id>249</id><pid>GO:0000253</pid><annotation>Catalysis of the reaction: a 3-beta-hydroxyl sterol + NADP+ = a 3-keto sterol + NADPH + H+.</annotation><description></description><elementOf><idRef>GO</idRef></elementOf><ofType><idRef>MolFunc</idRef></ofType><evidences><evidence><idRef>IMPD</idRef></evidence></evidences><conames><concept_name><name>3-keto-steroid reductase</name><isPreferred>true</isPreferred></concept_name><concept_name><name>3-keto sterol reductase</name><isPreferred>true</isPreferred></concept_name><concept_name><name>3-KSR</name><isPreferred>true</isPreferred></concept_name><concept_name><name>3beta-hydroxy-steroid:NADP+ 3-oxidoreductase</name><isPreferred>false</isPreferred></concept_name></conames><coaccessions><concept_accession><accession>1.1.1.270-RXN</accession><elementOf><idRef>MC</idRef></elementOf><ambiguous>false</ambiguous></concept_accession><concept_accession><accession>GO:0000253</accession><elementOf><idRef>GO</idRef></elementOf><ambiguous>false</ambiguous></concept_accession><concept_accession><accession>81247 "3-keto-steroid reductase activity"</accession><elementOf><idRef>REAC</idRef></elementOf><ambiguous>false</ambiguous></concept_accession><concept_accession><accession>1.1.1.270</accession><elementOf><idRef>EC</idRef></elementOf><ambiguous>false</ambiguous></concept_accession><concept_accession><accession>RXN66-19</accession><elementOf><idRef>MC</idRef></elementOf><ambiguous>false</ambiguous></concept_accession><concept_accession><accession>RXN66-319</accession><elementOf><idRef>MC</idRef></elementOf><ambiguous>false</ambiguous></concept_accession><concept_accession><accession>RXN66-24</accession><elementOf><idRef>MC</idRef></elementOf><ambiguous>false</ambiguous></concept_accession><concept_accession><accession>GO:0050576</accession><elementOf><idRef>GO</idRef></elementOf><ambiguous>true</ambiguous></concept_accession><concept_accession><accession>RXN66-314</accession><elementOf><idRef>MC</idRef></elementOf><ambiguous>false</ambiguous></concept_accession><concept_accession><accession>RXN3O-4110</accession><elementOf><idRef>MC</idRef></elementOf><ambiguous>false</ambiguous></concept_accession></coaccessions><cogds><concept_gds><attrname><idRef>IndexID</idRef></attrname><value java_class="java.lang.Integer"><literal>250</literal></value><doindex>false</doindex></concept_gds></cogds></concept><concept><id>250</id><pid>GO:0000254</pid><annotation>Catalysis of the reaction: 4,4-dimethyl-5-alpha-cholesta-8,24-dien-3-beta-ol + NAD(P)H + H+ + O2 = 4-beta-hydroxymethyl-4-alpha-methyl-5-alpha-cholesta-8,24-dien-3-beta-ol + NAD(P)+ + H2O.</annotation><description></description><elementOf><idRef>GO</idRef></elementOf><ofType><idRef>MolFunc</idRef></ofType><evidences><evidence><idRef>IMPD</idRef></evidence></evidences><conames><concept_name><name>4-methylsterol oxidase</name><isPreferred>true</isPreferred></concept_name><concept_name><name>4 4-dimethyl-5alpha-cholest-7-en-3beta-ol oxidoreductase</name><isPreferred>true</isPreferred></concept_name><concept_name><name>4 4-dimethyl-5alpha-cholest-7-en-3beta-ol hydrogen-donor:oxygen oxidoreductase</name><isPreferred>true</isPreferred></concept_name><concept_name><name>C-4 methylsterol oxidase</name><isPreferred>true</isPreferred></concept_name><concept_name><name>methylsterol hydroxylase</name><isPreferred>false</isPreferred></concept_name><concept_name><name>methylsterol monooxygenase</name><isPreferred>false</isPreferred></concept_name></conames><coaccessions><concept_accession><accession>1.14.13.72</accession><elementOf><idRef>EC</idRef></elementOf><ambiguous>false</ambiguous></concept_accession><concept_accession><accession>GO:0000254</accession><elementOf><idRef>GO</idRef></elementOf><ambiguous>false</ambiguous></concept_accession><concept_accession><accession>22672 "C-4 methylsterol oxidase activity"</accession><elementOf><idRef>REAC</idRef></elementOf><ambiguous>false</ambiguous></concept_accession><concept_accession><accession>1.14.13.72-RXN</accession><elementOf><idRef>MC</idRef></elementOf><ambiguous>false</ambiguous></concept_accession></coaccessions><cogds><concept_gds><attrname><idRef>Indirect_annotations</idRef></attrname><value java_class="java.lang.Integer"><literal>4</literal></value><doindex>false</doindex></concept_gds><concept_gds><attrname><idRef>IC</idRef></attrname><value java_class="java.lang.Double"><literal>12.08189947611625</literal></value><doindex>false</doindex></concept_gds><concept_gds><attrname><idRef>IndexID</idRef></attrname><value java_class="java.lang.Integer"><literal>251</literal></value><doindex>false</doindex></concept_gds></cogds></concept><concept><id>251</id><pid>GO:0000255</pid><annotation>The chemical reactions and pathways involving allantoin, (2,5-dioxo-4-imidazolidinyl)urea, an intermediate or end product of purine catabolism.</annotation><description></description><elementOf><idRef>GO</idRef></elementOf><ofType><idRef>BioProc</idRef></ofType><evidences><evidence><idRef>IMPD</idRef></evidence></evidences><conames><concept_name><name>allantoin metabolism</name><isPreferred>true</isPreferred></concept_name><concept_name><name>allantoin metabolic process</name><isPreferred>true</isPreferred></concept_name></conames><coaccessions><concept_accession><accession>GO:0000255</accession><elementOf><idRef>GO</idRef></elementOf><ambiguous>false</ambiguous></concept_accession></coaccessions><cogds><concept_gds><attrname><idRef>Indirect_annotations</idRef></attrname><value java_class="java.lang.Integer"><literal>2</literal></value><doindex>false</doindex></concept_gds><concept_gds><attrname><idRef>IC</idRef></attrname><value java_class="java.lang.Double"><literal>12.91783823187383</literal></value><doindex>false</doindex></concept_gds><concept_gds><attrname><idRef>IndexID</idRef></attrname><value java_class="java.lang.Integer"><literal>252</literal></value><doindex>false</doindex></concept_gds></cogds></concept><concept><id>252</id><pid>GO:0000257</pid><annotation>Catalysis of the reaction: a nitrile + H2O = a carboxylate + NH3. Acts on a wide range of aromatic nitriles including (indole-3-yl)-acetonitrile and some aliphatic nitriles, and on the corresponding acid amides.</annotation><description></description><elementOf><idRef>GO</idRef></elementOf><ofType><idRef>MolFunc</idRef></ofType><evidences><evidence><idRef>IMPD</idRef></evidence></evidences><conames><concept_name><name>acetonitrilase</name><isPreferred>true</isPreferred></concept_name><concept_name><name>nitrilase</name><isPreferred>true</isPreferred></concept_name><concept_name><name>nitrile aminohydrolase</name><isPreferred>true</isPreferred></concept_name><concept_name><name>benzonitrilase</name><isPreferred>true</isPreferred></concept_name></conames><coaccessions><concept_accession><accession>3.5.5.1</accession><elementOf><idRef>EC</idRef></elementOf><ambiguous>false</ambiguous></concept_accession><concept_accession><accession>e0283</accession><elementOf><idRef>UM-E</idRef></elementOf><ambiguous>false</ambiguous></concept_accession><concept_accession><accession>GO:0000257</accession><elementOf><idRef>GO</idRef></elementOf><ambiguous>false</ambiguous></concept_accession><concept_accession><accession>3.5.5.1-RXN</accession><elementOf><idRef>MC</idRef></elementOf><ambiguous>false</ambiguous></concept_accession></coaccessions><cogds><concept_gds><attrname><idRef>Indirect_annotations</idRef></attrname><value java_class="java.lang.Integer"><literal>4</literal></value><doindex>false</doindex></concept_gds><concept_gds><attrname><idRef>IC</idRef></attrname><value java_class="java.lang.Double"><literal>12.08189947611625</literal></value><doindex>false</doindex></concept_gds><concept_gds><attrname><idRef>IndexID</idRef></attrname><value java_class="java.lang.Integer"><literal>253</literal></value><doindex>false</doindex></concept_gds></cogds></concept><concept><id>253</id><pid>GO:0000262</pid><annotation>A chromosome found in the mitochondrion of a eukaryotic cell.</annotation><description></description><elementOf><idRef>GO</idRef></elementOf><ofType><idRef>CelComp</idRef></ofType><evidences><evidence><idRef>IMPD</idRef></evidence></evidences><conames><concept_name><name>mitochondrial chromosome</name><isPreferred>true</isPreferred></concept_name><concept_name><name>mtDNA</name><isPreferred>false</isPreferred></concept_name><concept_name><name>mitochondrial genome</name><isPreferred>false</isPreferred></concept_name><concept_name><name>mitochondrial DNA</name><isPreferred>false</isPreferred></concept_name></conames><coaccessions><concept_accession><accession>GO:0000262</accession><elementOf><idRef>GO</idRef></elementOf><ambiguous>false</ambiguous></concept_accession></coaccessions><cogds><concept_gds><attrname><idRef>IndexID</idRef></attrname><value java_class="java.lang.Integer"><literal>254</literal></value><doindex>false</doindex></concept_gds></cogds><contexts><context><id>15742</id></context><context><id>11520</id></context><context><id>3106</id></context></contexts></concept><concept><id>254</id><pid>GO:0000267</pid><annotation>A generic term for parts of cells prepared by disruptive biochemical techniques.</annotation><description></description><elementOf><idRef>GO</idRef></elementOf><ofType><idRef>CelComp</idRef></ofType><evidences><evidence><idRef>IMPD</idRef></evidence></evidences><conames><concept_name><name>cell fraction</name><isPreferred>true</isPreferred></concept_name></conames><coaccessions><concept_accession><accession>GO:0000267</accession><elementOf><idRef>GO</idRef></elementOf><ambiguous>false</ambiguous></concept_accession></coaccessions><cogds><concept_gds><attrname><idRef>IndexID</idRef></attrname><value java_class="java.lang.Integer"><literal>255</literal></value><doindex>false</doindex></concept_gds></cogds><contexts><context><id>3106</id></context></contexts></concept><concept><id>255</id><pid>GO:0000268</pid><annotation>Interacting selectively and non-covalently with a peroxisomal targeting sequence, any of several sequences of amino acids within a protein that can act as a signal for the localization of the protein into the peroxisome.</annotation><description></description><elementOf><idRef>GO</idRef></elementOf><ofType><idRef>MolFunc</idRef></ofType><evidences><evidence><idRef>IMPD</idRef></evidence></evidences><conames><concept_name><name>peroxisome targeting sequence binding</name><isPreferred>true</isPreferred></concept_name><concept_name><name>PTS binding</name><isPreferred>true</isPreferred></concept_name><concept_name><name>PTS receptor</name><isPreferred>false</isPreferred></concept_name><concept_name><name>peroxisome targeting signal receptor</name><isPreferred>false</isPreferred></concept_name></conames><coaccessions><concept_accession><accession>GO:0005051</accession><elementOf><idRef>GO</idRef></elementOf><ambiguous>true</ambiguous></concept_accession><concept_accession><accession>GO:0000268</accession><elementOf><idRef>GO</idRef></elementOf><ambiguous>false</ambiguous></concept_accession></coaccessions><cogds><concept_gds><attrname><idRef>IndexID</idRef></attrname><value java_class="java.lang.Integer"><literal>256</literal></value><doindex>false</doindex></concept_gds></cogds></concept><concept><id>256</id><pid>GO:0000269</pid><annotation>Enables the energy independent passage of toxins, sized less than 1000 Da, across a membrane towards the outside of the cell. The transmembrane portions of porins consist exclusively of beta-strands which form a beta-barrel. They are found in the outer membranes of Gram-negative bacteria, mitochondria, plastids and possibly acid-fast Gram-positive bacteria.</annotation><description></description><elementOf><idRef>GO</idRef></elementOf><ofType><idRef>MolFunc</idRef></ofType><evidences><evidence><idRef>IMPD</idRef></evidence></evidences><conames><concept_name><name>toxin export channel</name><isPreferred>true</isPreferred></concept_name></conames><coaccessions><concept_accession><accession>GO:0000269</accession><elementOf><idRef>GO</idRef></elementOf><ambiguous>false</ambiguous></concept_accession></coaccessions><cogds><concept_gds><attrname><idRef>IndexID</idRef></attrname><value java_class="java.lang.Integer"><literal>257</literal></value><doindex>false</doindex></concept_gds></cogds></concept><concept><id>257</id><pid>GO:0000270</pid><annotation>The chemical reactions and pathways involving peptidoglycans, any of a class of glycoconjugates found only in bacterial cell walls and consisting of strands of glycosaminoglycan cross-linked by oligopeptides to form a huge and rigid network.</annotation><description></description><elementOf><idRef>GO</idRef></elementOf><ofType><idRef>BioProc</idRef></ofType><evidences><evidence><idRef>IMPD</idRef></evidence></evidences><conames><concept_name><name>peptidoglycan metabolic process</name><isPreferred>true</isPreferred></concept_name><concept_name><name>murein metabolic process</name><isPreferred>true</isPreferred></concept_name><concept_name><name>peptidoglycan metabolism</name><isPreferred>true</isPreferred></concept_name><concept_name><name>murein metabolism</name><isPreferred>true</isPreferred></concept_name></conames><coaccessions><concept_accession><accession>GO:0000270</accession><elementOf><idRef>GO</idRef></elementOf><ambiguous>false</ambiguous></concept_accession><concept_accession><accession>GO:0009284</accession><elementOf><idRef>GO</idRef></elementOf><ambiguous>true</ambiguous></concept_accession></coaccessions><cogds><concept_gds><attrname><idRef>Indirect_annotations</idRef></attrname><value java_class="java.lang.Integer"><literal>4</literal></value><doindex>false</doindex></concept_gds><concept_gds><attrname><idRef>IC</idRef></attrname><value java_class="java.lang.Double"><literal>11.91783823187383</literal></value><doindex>false</doindex></concept_gds><concept_gds><attrname><idRef>IndexID</idRef></attrname><value java_class="java.lang.Integer"><literal>258</literal></value><doindex>false</doindex></concept_gds></cogds><contexts><context><id>21663</id></context><context><id>25046</id></context><context><id>16521</id></context></contexts></concept><concept><id>258</id><pid>GO:0000273</pid><annotation>The chemical reactions and pathways involving lipoic acid, 1,2-dithiolane-3-pentanoic acid, a coenzyme involved in oxidative decarboxylation of keto acids.</annotation><description></description><elementOf><idRef>GO</idRef></elementOf><ofType><idRef>BioProc</idRef></ofType><evidences><evidence><idRef>IMPD</idRef></evidence></evidences><conames><concept_name><name>lipoic acid metabolism</name><isPreferred>true</isPreferred></concept_name><concept_name><name>lipoic acid metabolic process</name><isPreferred>true</isPreferred></concept_name></conames><coaccessions><concept_accession><accession>GO:0000273</accession><elementOf><idRef>GO</idRef></elementOf><ambiguous>false</ambiguous></concept_accession></coaccessions><cogds><concept_gds><attrname><idRef>Indirect_annotations</idRef></attrname><value java_class="java.lang.Integer"><literal>5</literal></value><doindex>false</doindex></concept_gds><concept_gds><attrname><idRef>IC</idRef></attrname><value java_class="java.lang.Double"><literal>11.595910136986467</literal></value><doindex>false</doindex></concept_gds><concept_gds><attrname><idRef>IndexID</idRef></attrname><value java_class="java.lang.Integer"><literal>259</literal></value><doindex>false</doindex></concept_gds></cogds></concept><concept><id>259</id><pid>GO:0000274</pid><annotation>One of two stalks that connect the catalytic core of the hydrogen-transporting ATP synthase to the mitochondrial membrane-associated F0 proteins; is thought to prevent futile rotation of the catalytic core.</annotation><description></description><elementOf><idRef>GO</idRef></elementOf><ofType><idRef>CelComp</idRef></ofType><evidences><evidence><idRef>IMPD</idRef></evidence></evidences><conames><concept_name><name>mitochondrial proton-transporting ATP synthase, stator stalk</name><isPreferred>true</isPreferred></concept_name></conames><coaccessions><concept_accession><accession>GO:0000274</accession><elementOf><idRef>GO</idRef></elementOf><ambiguous>false</ambiguous></concept_accession></coaccessions><cogds><concept_gds><attrname><idRef>IndexID</idRef></attrname><value java_class="java.lang.Integer"><literal>260</literal></value><doindex>false</doindex></concept_gds></cogds><contexts><context><id>15742</id></context><context><id>12477</id></context><context><id>3106</id></context></contexts></concept><concept><id>260</id><pid>GO:0000277</pid><annotation>Catalysis of the reaction: S-adenosyl-L-methionine + cytochrome c L-lysine = S-adenosyl-L-homocysteine + cytochrome c N6-methyl-L-lysine. This is the addition of a methyl group to the N6 atom of a lysine residue in cytochrome c.</annotation><description></description><elementOf><idRef>GO</idRef></elementOf><ofType><idRef>MolFunc</idRef></ofType><evidences><evidence><idRef>IMPD</idRef></evidence></evidences><conames><concept_name><name>[cytochrome c]-lysine N-methyltransferase</name><isPreferred>true</isPreferred></concept_name><concept_name><name>S-adenosyl-L-methionine:cytochrome c-L-lysine N6-methyltransferase</name><isPreferred>true</isPreferred></concept_name><concept_name><name>cytochrome c-specific protein-lysine methyltransferase</name><isPreferred>true</isPreferred></concept_name><concept_name><name>cytochrome c-specific protein methylase III</name><isPreferred>true</isPreferred></concept_name><concept_name><name>cytochrome c-lysine N-methyltransferase</name><isPreferred>true</isPreferred></concept_name><concept_name><name>S-adenosyl-L-methionine:cytochrome c-L-lysine 6-N-methyltransferase</name><isPreferred>true</isPreferred></concept_name><concept_name><name>cytochrome c methyltransferase</name><isPreferred>true</isPreferred></concept_name></conames><coaccessions><concept_accession><accession>2.1.1.59-RXN</accession><elementOf><idRef>MC</idRef></elementOf><ambiguous>false</ambiguous></concept_accession><concept_accession><accession>GO:0000277</accession><elementOf><idRef>GO</idRef></elementOf><ambiguous>false</ambiguous></concept_accession><concept_accession><accession>2.1.1.59</accession><elementOf><idRef>EC</idRef></elementOf><ambiguous>false</ambiguous></concept_accession></coaccessions><cogds><concept_gds><attrname><idRef>IndexID</idRef></attrname><value java_class="java.lang.Integer"><literal>261</literal></value><doindex>false</doindex></concept_gds></cogds></concept><concept><id>261</id><pid>GO:0000279</pid><annotation>A cell cycle process comprising the steps by which a cell progresses through M phase, the part of the cell cycle comprising nuclear division.</annotation><description></description><elementOf><idRef>GO</idRef></elementOf><ofType><idRef>BioProc</idRef></ofType><evidences><evidence><idRef>IMPD</idRef></evidence></evidences><conames><concept_name><name>M-phase</name><isPreferred>true</isPreferred></concept_name><concept_name><name>M phase</name><isPreferred>true</isPreferred></concept_name></conames><coaccessions><concept_accession><accession>GO:0000279</accession><elementOf><idRef>GO</idRef></elementOf><ambiguous>false</ambiguous></concept_accession><concept_accession><accession>M_phase</accession><elementOf><idRef>WIKI</idRef></elementOf><ambiguous>true</ambiguous></concept_accession></coaccessions><cogds><concept_gds><attrname><idRef>Indirect_annotations</idRef></attrname><value java_class="java.lang.Integer"><literal>77</literal></value><doindex>false</doindex></concept_gds><concept_gds><attrname><idRef>IC</idRef></attrname><value java_class="java.lang.Double"><literal>7.651051691178929</literal></value><doindex>false</doindex></concept_gds><concept_gds><attrname><idRef>IndexID</idRef></attrname><value java_class="java.lang.Integer"><literal>262</literal></value><doindex>false</doindex></concept_gds></cogds><contexts><context><id>23506</id></context><context><id>121</id></context><context><id>16521</id></context><context><id>12020</id></context><context><id>6914</id></context></contexts></concept><concept><id>262</id><pid>GO:0000281</pid><annotation>A cell cycle process that results in the division of the cytoplasm of a cell after mitosis, resulting in the separation of the original cell into two daughter cells.</annotation><description></description><elementOf><idRef>GO</idRef></elementOf><ofType><idRef>BioProc</idRef></ofType><evidences><evidence><idRef>IMPD</idRef></evidence></evidences><conames><concept_name><name>cytokinesis after mitosis</name><isPreferred>true</isPreferred></concept_name></conames><coaccessions><concept_accession><accession>GO:0000281</accession><elementOf><idRef>GO</idRef></elementOf><ambiguous>false</ambiguous></concept_accession></coaccessions><cogds><concept_gds><attrname><idRef>IndexID</idRef></attrname><value java_class="java.lang.Integer"><literal>263</literal></value><doindex>false</doindex></concept_gds></cogds></concept><concept><id>263</id><pid>GO:0000282</pid><annotation>The specification of the site where a daughter cell will form, in organisms that reproduce by budding. An example of this process is found in Saccharomyces cerevisiae.</annotation><description></description><elementOf><idRef>GO</idRef></elementOf><ofType><idRef>BioProc</idRef></ofType><evidences><evidence><idRef>IMPD</idRef></evidence></evidences><conames><concept_name><name>cellular bud site selection</name><isPreferred>true</isPreferred></concept_name><concept_name><name>bud site selection establishment of cell polarity</name><isPreferred>false</isPreferred></concept_name></conames><coaccessions><concept_accession><accession>GO:0000282</accession><elementOf><idRef>GO</idRef></elementOf><ambiguous>false</ambiguous></concept_accession></coaccessions><cogds><concept_gds><attrname><idRef>IndexID</idRef></attrname><value java_class="java.lang.Integer"><literal>264</literal></value><doindex>false</doindex></concept_gds></cogds><contexts><context><id>121</id></context></contexts></concept><concept><id>264</id><pid>GO:0000286</pid><annotation>Catalysis of the reaction: L-alanine + H2O + NAD+ = pyruvate + NH3 + NADH + H+.</annotation><description></description><elementOf><idRef>GO</idRef></elementOf><ofType><idRef>MolFunc</idRef></ofType><evidences><evidence><idRef>IMPD</idRef></evidence></evidences><conames><concept_name><name>alpha-alanine dehydrogenase</name><isPreferred>true</isPreferred></concept_name><concept_name><name>alanine dehydrogenase</name><isPreferred>true</isPreferred></concept_name><concept_name><name>NADH-dependent alanine dehydrogenase</name><isPreferred>true</isPreferred></concept_name><concept_name><name>NAD-linked alanine dehydrogenase</name><isPreferred>true</isPreferred></concept_name><concept_name><name>AlaDH</name><isPreferred>false</isPreferred></concept_name><concept_name><name>alanine oxidoreductase</name><isPreferred>true</isPreferred></concept_name><concept_name><name>NAD-dependent alanine dehydrogenase</name><isPreferred>true</isPreferred></concept_name><concept_name><name>L-alanine:NAD+ oxidoreductase</name><isPreferred>true</isPreferred></concept_name><concept_name><name>L-alanine dehydrogenase</name><isPreferred>true</isPreferred></concept_name></conames><coaccessions><concept_accession><accession>ALANINE-DEHYDROGENASE-RXN</accession><elementOf><idRef>MC</idRef></elementOf><ambiguous>false</ambiguous></concept_accession><concept_accession><accession>GO:0000286</accession><elementOf><idRef>GO</idRef></elementOf><ambiguous>false</ambiguous></concept_accession><concept_accession><accession>1.4.1.1</accession><elementOf><idRef>EC</idRef></elementOf><ambiguous>false</ambiguous></concept_accession></coaccessions><cogds><concept_gds><attrname><idRef>IndexID</idRef></attrname><value java_class="java.lang.Integer"><literal>265</literal></value><doindex>false</doindex></concept_gds></cogds></concept><concept><id>265</id><pid>GO:0000288</pid><annotation>A major pathway of degradation of nuclear-transcribed mRNAs that proceeds through a series of ordered steps that includes poly(A) tail shortening and that can regulate mRNA stability.</annotation><description></description><elementOf><idRef>GO</idRef></elementOf><ofType><idRef>BioProc</idRef></ofType><evidences><evidence><idRef>IMPD</idRef></evidence></evidences><conames><concept_name><name>mRNA catabolic process deadenylylation-dependent</name><isPreferred>true</isPreferred></concept_name><concept_name><name>mRNA degradation deadenylation-dependent decay</name><isPreferred>true</isPreferred></concept_name><concept_name><name>mRNA catabolic process deadenylation-dependent</name><isPreferred>true</isPreferred></concept_name><concept_name><name>mRNA catabolism deadenylation-dependent</name><isPreferred>true</isPreferred></concept_name><concept_name><name>mRNA catabolism deadenylylation-dependent</name><isPreferred>true</isPreferred></concept_name><concept_name><name>nuclear-transcribed mRNA catabolic process, deadenylation-dependent decay</name><isPreferred>true</isPreferred></concept_name><concept_name><name>mRNA breakdown deadenylation-dependent decay</name><isPreferred>true</isPreferred></concept_name><concept_name><name>nuclear mRNA catabolic process deadenylation-dependent decay</name><isPreferred>true</isPreferred></concept_name><concept_name><name>deadenylation-dependent mRNA decay</name><isPreferred>true</isPreferred></concept_name></conames><coaccessions><concept_accession><accession>GO:0000288</accession><elementOf><idRef>GO</idRef></elementOf><ambiguous>false</ambiguous></concept_accession></coaccessions><cogds><concept_gds><attrname><idRef>Indirect_annotations</idRef></attrname><value java_class="java.lang.Integer"><literal>1</literal></value><doindex>false</doindex></concept_gds><concept_gds><attrname><idRef>IC</idRef></attrname><value java_class="java.lang.Double"><literal>13.91783823187383</literal></value><doindex>false</doindex></concept_gds><concept_gds><attrname><idRef>IndexID</idRef></attrname><value java_class="java.lang.Integer"><literal>266</literal></value><doindex>false</doindex></concept_gds></cogds></concept><concept><id>266</id><pid>GO:0000290</pid><annotation>Cleavage of the 5'-cap of a nuclear mRNA triggered by shortening of the poly(A) tail to below a minimum functional length.</annotation><description></description><elementOf><idRef>GO</idRef></elementOf><ofType><idRef>BioProc</idRef></ofType><evidences><evidence><idRef>IMPD</idRef></evidence></evidences><conames><concept_name><name>deadenylylation-dependent decapping</name><isPreferred>true</isPreferred></concept_name><concept_name><name>deadenylation-dependent decapping of nuclear mRNA</name><isPreferred>true</isPreferred></concept_name><concept_name><name>deadenylation-dependent decapping of nuclear-transcribed mRNA</name><isPreferred>true</isPreferred></concept_name></conames><coaccessions><concept_accession><accession>GO:0000290</accession><elementOf><idRef>GO</idRef></elementOf><ambiguous>false</ambiguous></concept_accession></coaccessions><cogds><concept_gds><attrname><idRef>IndexID</idRef></attrname><value java_class="java.lang.Integer"><literal>267</literal></value><doindex>false</doindex></concept_gds></cogds></concept><concept><id>267</id><pid>GO:0000292</pid><annotation>The chemical reactions and pathways resulting in the breakdown of a fragment of RNA, such as excised introns or sequences removed from ribosomal RNA during processing.</annotation><description></description><elementOf><idRef>GO</idRef></elementOf><ofType><idRef>BioProc</idRef></ofType><evidences><evidence><idRef>IMPD</idRef></evidence></evidences><conames><concept_name><name>RNA fragment degradation</name><isPreferred>true</isPreferred></concept_name><concept_name><name>RNA fragment catabolic process</name><isPreferred>true</isPreferred></concept_name><concept_name><name>group I intron catabolic process</name><isPreferred>false</isPreferred></concept_name><concept_name><name>RNA fragment catabolism</name><isPreferred>true</isPreferred></concept_name><concept_name><name>RNA fragment breakdown</name><isPreferred>true</isPreferred></concept_name></conames><coaccessions><concept_accession><accession>GO:0000292</accession><elementOf><idRef>GO</idRef></elementOf><ambiguous>false</ambiguous></concept_accession><concept_accession><accession>GO:0030452</accession><elementOf><idRef>GO</idRef></elementOf><ambiguous>true</ambiguous></concept_accession></coaccessions><cogds><concept_gds><attrname><idRef>IndexID</idRef></attrname><value java_class="java.lang.Integer"><literal>268</literal></value><doindex>false</doindex></concept_gds></cogds></concept><concept><id>268</id><pid>GO:0000294</pid><annotation>A minor degradation pathway nuclear-transcribed mRNAs that begins with an endonucleolytic cleavage to generate unprotected ends.</annotation><description></description><elementOf><idRef>GO</idRef></elementOf><ofType><idRef>BioProc</idRef></ofType><evidences><evidence><idRef>IMPD</idRef></evidence></evidences><conames><concept_name><name>mRNA breakdown endonucleolytic cleavage-dependent decay</name><isPreferred>true</isPreferred></concept_name><concept_name><name>mRNA degradation endonucleolytic cleavage-dependent decay</name><isPreferred>true</isPreferred></concept_name><concept_name><name>mRNA catabolism endonucleolytic</name><isPreferred>true</isPreferred></concept_name><concept_name><name>nuclear-transcribed mRNA catabolic process, endonucleolytic cleavage-dependent decay</name><isPreferred>true</isPreferred></concept_name><concept_name><name>endonucleolytic mRNA decay</name><isPreferred>true</isPreferred></concept_name><concept_name><name>nuclear mRNA catabolic process endonucleolytic cleavage-dependent decay</name><isPreferred>true</isPreferred></concept_name><concept_name><name>mRNA catabolic process endonucleolytic</name><isPreferred>true</isPreferred></concept_name></conames><coaccessions><concept_accession><accession>GO:0000294</accession><elementOf><idRef>GO</idRef></elementOf><ambiguous>false</ambiguous></concept_accession></coaccessions><cogds><concept_gds><attrname><idRef>IndexID</idRef></attrname><value java_class="java.lang.Integer"><literal>269</literal></value><doindex>false</doindex></concept_gds></cogds></concept><concept><id>269</id><pid>GO:0000295</pid><annotation>Catalysis of the transfer of adenine nucleotides (AMP, ADP, and ATP) from one side of the membrane to the other.</annotation><description></description><elementOf><idRef>GO</idRef></elementOf><ofType><idRef>MolFunc</idRef></ofType><evidences><evidence><idRef>IMPD</idRef></evidence></evidences><conames><concept_name><name>adenine nucleotide transmembrane transporter</name><isPreferred>true</isPreferred></concept_name></conames><coaccessions><concept_accession><accession>22791 "adenine nucleotide transmembrane transporter activity"</accession><elementOf><idRef>REAC</idRef></elementOf><ambiguous>false</ambiguous></concept_accession><concept_accession><accession>GO:0000295</accession><elementOf><idRef>GO</idRef></elementOf><ambiguous>false</ambiguous></concept_accession></coaccessions><cogds><concept_gds><attrname><idRef>Indirect_annotations</idRef></attrname><value java_class="java.lang.Integer"><literal>4</literal></value><doindex>false</doindex></concept_gds><concept_gds><attrname><idRef>IC</idRef></attrname><value java_class="java.lang.Double"><literal>12.08189947611625</literal></value><doindex>false</doindex></concept_gds><concept_gds><attrname><idRef>IndexID</idRef></attrname><value java_class="java.lang.Integer"><literal>270</literal></value><doindex>false</doindex></concept_gds></cogds></concept><concept><id>270</id><pid>GO:0000296</pid><annotation>The directed movement of spermine, N,N-bis(3-aminopropyl)-1,4-diaminobutane, a polyamine formed by the transfer of a propylamine group from decarboxylated S-adenosylmethionine to spermidine, into, out of, within or between cells by means of some external agent such as a transporter or pore.</annotation><description></description><elementOf><idRef>GO</idRef></elementOf><ofType><idRef>BioProc</idRef></ofType><evidences><evidence><idRef>IMPD</idRef></evidence></evidences><conames><concept_name><name>spermine transport</name><isPreferred>true</isPreferred></concept_name></conames><coaccessions><concept_accession><accession>GO:0000296</accession><elementOf><idRef>GO</idRef></elementOf><ambiguous>false</ambiguous></concept_accession></coaccessions><cogds><concept_gds><attrname><idRef>IndexID</idRef></attrname><value java_class="java.lang.Integer"><literal>271</literal></value><doindex>false</doindex></concept_gds></cogds></concept><concept><id>271</id><pid>GO:0000297</pid><annotation>Catalysis of the transfer of spermine from one side of the membrane to the other. Spermine is a polybasic amine found in human sperm, in ribosomes and in some viruses, which is involved in nucleic acid packaging. Synthesis is regulated by ornithine decarboxylase which plays a key role in control of DNA replication.</annotation><description></description><elementOf><idRef>GO</idRef></elementOf><ofType><idRef>MolFunc</idRef></ofType><evidences><evidence><idRef>IMPD</idRef></evidence></evidences><conames><concept_name><name>spermine transmembrane transporter</name><isPreferred>true</isPreferred></concept_name></conames><coaccessions><concept_accession><accession>GO:0000297</accession><elementOf><idRef>GO</idRef></elementOf><ambiguous>false</ambiguous></concept_accession></coaccessions><cogds><concept_gds><attrname><idRef>IndexID</idRef></attrname><value java_class="java.lang.Integer"><literal>272</literal></value><doindex>false</doindex></concept_gds></cogds></concept><concept><id>272</id><pid>GO:0000298</pid><annotation>Catalysis of the reaction: polyphosphate + n H2O = (n+1) oligophosphate. The product contains 4 or 5 phosphate residues.</annotation><description></description><elementOf><idRef>GO</idRef></elementOf><ofType><idRef>MolFunc</idRef></ofType><evidences><evidence><idRef>IMPD</idRef></evidence></evidences><conames><concept_name><name>polyphosphate polyphosphohydrolase</name><isPreferred>true</isPreferred></concept_name><concept_name><name>endopolyphosphatase</name><isPreferred>true</isPreferred></concept_name><concept_name><name>polymetaphosphatase</name><isPreferred>true</isPreferred></concept_name><concept_name><name>metaphosphatase</name><isPreferred>false</isPreferred></concept_name><concept_name><name>polyphosphate depolymerase</name><isPreferred>false</isPreferred></concept_name><concept_name><name>polyphosphatase</name><isPreferred>false</isPreferred></concept_name></conames><coaccessions><concept_accession><accession>GO:0000298</accession><elementOf><idRef>GO</idRef></elementOf><ambiguous>false</ambiguous></concept_accession><concept_accession><accession>3.6.1.10</accession><elementOf><idRef>EC</idRef></elementOf><ambiguous>false</ambiguous></concept_accession><concept_accession><accession>ENDOPOLYPHOSPHATASE-RXN</accession><elementOf><idRef>MC</idRef></elementOf><ambiguous>false</ambiguous></concept_accession></coaccessions><cogds><concept_gds><attrname><idRef>IndexID</idRef></attrname><value java_class="java.lang.Integer"><literal>273</literal></value><doindex>false</doindex></concept_gds></cogds></concept><concept><id>273</id><pid>GO:0000301</pid><annotation>The retrograde movement of substances within the Golgi, mediated by COP I vesicles. Cis-Golgi vesicles are constantly moving forward through the Golgi stack by cisternal progression, eventually becoming trans-Golgi vesicles. They then selectively transport membrane and luminal proteins from the trans- to the medial-Golgi while leaving others behind in the trans-Golgi cisternae; similarly, they selectively move proteins from the medial- to the cis-Golgi.</annotation><description></description><elementOf><idRef>GO</idRef></elementOf><ofType><idRef>BioProc</idRef></ofType><evidences><evidence><idRef>IMPD</idRef></evidence></evidences><conames><concept_name><name>retrograde transport, vesicle recycling within Golgi</name><isPreferred>true</isPreferred></concept_name><concept_name><name>retrograde transport</name><isPreferred>true</isPreferred></concept_name></conames><coaccessions><concept_accession><accession>GO:0000301</accession><elementOf><idRef>GO</idRef></elementOf><ambiguous>false</ambiguous></concept_accession></coaccessions><cogds><concept_gds><attrname><idRef>IndexID</idRef></attrname><value java_class="java.lang.Integer"><literal>274</literal></value><doindex>false</doindex></concept_gds></cogds></concept><concept><id>274</id><pid>GO:0000305</pid><annotation>A change in state or activity of a cell or an organism (in terms of movement, secretion, enzyme production, gene expression, etc.) as a result of an oxygen radical stimulus. An oxygen radical is any oxygen species that carries a free electron; examples include hydroxyl radicals and the superoxide anion.</annotation><description></description><elementOf><idRef>GO</idRef></elementOf><ofType><idRef>BioProc</idRef></ofType><evidences><evidence><idRef>IMPD</idRef></evidence></evidences><conames><concept_name><name>response to oxygen radical</name><isPreferred>true</isPreferred></concept_name></conames><coaccessions><concept_accession><accession>GO:0000305</accession><elementOf><idRef>GO</idRef></elementOf><ambiguous>false</ambiguous></concept_accession></coaccessions><cogds><concept_gds><attrname><idRef>Indirect_annotations</idRef></attrname><value java_class="java.lang.Integer"><literal>6</literal></value><doindex>false</doindex></concept_gds><concept_gds><attrname><idRef>IC</idRef></attrname><value java_class="java.lang.Double"><literal>11.332875731152674</literal></value><doindex>false</doindex></concept_gds><concept_gds><attrname><idRef>IndexID</idRef></attrname><value java_class="java.lang.Integer"><literal>275</literal></value><doindex>false</doindex></concept_gds></cogds></concept><concept><id>275</id><pid>GO:0000308</pid><annotation>Cyclin-dependent protein kinase (CDK) complex found in the cytoplasm.</annotation><description></description><elementOf><idRef>GO</idRef></elementOf><ofType><idRef>CelComp</idRef></ofType><evidences><evidence><idRef>IMPD</idRef></evidence></evidences><conames><concept_name><name>cytoplasmic cyclin-dependent protein kinase holoenzyme complex</name><isPreferred>true</isPreferred></concept_name><concept_name><name>CDK holoenzyme</name><isPreferred>false</isPreferred></concept_name></conames><coaccessions><concept_accession><accession>GO:0000308</accession><elementOf><idRef>GO</idRef></elementOf><ambiguous>false</ambiguous></concept_accession></coaccessions><cogds><concept_gds><attrname><idRef>IndexID</idRef></attrname><value java_class="java.lang.Integer"><literal>276</literal></value><doindex>false</doindex></concept_gds></cogds><contexts><context><id>12477</id></context><context><id>3106</id></context></contexts></concept><concept><id>276</id><pid>GO:0000310</pid><annotation>Catalysis of the reaction: 5-phospho-alpha-D-ribose 1-diphosphate + xanthine = (9-D-ribosylxanthine)-5'-phosphate + diphosphate; substrate specificity for xanthine.</annotation><description></description><elementOf><idRef>GO</idRef></elementOf><ofType><idRef>MolFunc</idRef></ofType><evidences><evidence><idRef>IMPD</idRef></evidence></evidences><conames><concept_name><name>5-phospho-alpha-D-ribose-1-diphosphate:xanthine phospho-D-ribosyltransferase</name><isPreferred>true</isPreferred></concept_name><concept_name><name>Xan phosphoribosyltransferase</name><isPreferred>true</isPreferred></concept_name><concept_name><name>xanthylate pyrophosphorylase</name><isPreferred>true</isPreferred></concept_name><concept_name><name>XMP:diphosphate 5-phospho-alpha-D-ribosyltransferase</name><isPreferred>true</isPreferred></concept_name><concept_name><name>XMP pyrophosphorylase</name><isPreferred>true</isPreferred></concept_name><concept_name><name>xanthosine 5'-phosphate pyrophosphorylase</name><isPreferred>true</isPreferred></concept_name><concept_name><name>xanthine phosphoribosyltransferase</name><isPreferred>true</isPreferred></concept_name><concept_name><name>xanthine-guanine phosphoribosyltransferase</name><isPreferred>true</isPreferred></concept_name><concept_name><name>xanthylic pyrophosphorylase</name><isPreferred>true</isPreferred></concept_name></conames><coaccessions><concept_accession><accession>XANPRIBOSYLTRAN-RXN</accession><elementOf><idRef>MC</idRef></elementOf><ambiguous>false</ambiguous></concept_accession><concept_accession><accession>GO:0000310</accession><elementOf><idRef>GO</idRef></elementOf><ambiguous>false</ambiguous></concept_accession><concept_accession><accession>2.4.2.22</accession><elementOf><idRef>EC</idRef></elementOf><ambiguous>false</ambiguous></concept_accession><concept_accession><accession>GO:0009043</accession><elementOf><idRef>GO</idRef></elementOf><ambiguous>true</ambiguous></concept_accession></coaccessions><cogds><concept_gds><attrname><idRef>IndexID</idRef></attrname><value java_class="java.lang.Integer"><literal>277</literal></value><doindex>false</doindex></concept_gds></cogds></concept><concept><id>277</id><pid>GO:0000313</pid><annotation>A ribosome contained within a subcellular membrane-bounded organelle.</annotation><description></description><elementOf><idRef>GO</idRef></elementOf><ofType><idRef>CelComp</idRef></ofType><evidences><evidence><idRef>IMPD</idRef></evidence></evidences><conames><concept_name><name>organellar ribosome</name><isPreferred>true</isPreferred></concept_name></conames><coaccessions><concept_accession><accession>GO:0000313</accession><elementOf><idRef>GO</idRef></elementOf><ambiguous>false</ambiguous></concept_accession></coaccessions><cogds><concept_gds><attrname><idRef>IndexID</idRef></attrname><value java_class="java.lang.Integer"><literal>278</literal></value><doindex>false</doindex></concept_gds></cogds><contexts><context><id>15742</id></context><context><id>12477</id></context><context><id>3106</id></context><context><id>11520</id></context></contexts></concept><concept><id>278</id><pid>GO:0000314</pid><annotation>The smaller of the two subunits of an organellar ribosome.</annotation><description></description><elementOf><idRef>GO</idRef></elementOf><ofType><idRef>CelComp</idRef></ofType><evidences><evidence><idRef>IMPD</idRef></evidence></evidences><conames><concept_name><name>organellar small ribosomal subunit</name><isPreferred>true</isPreferred></concept_name></conames><coaccessions><concept_accession><accession>GO:0000314</accession><elementOf><idRef>GO</idRef></elementOf><ambiguous>false</ambiguous></concept_accession></coaccessions><cogds><concept_gds><attrname><idRef>IndexID</idRef></attrname><value java_class="java.lang.Integer"><literal>279</literal></value><doindex>false</doindex></concept_gds></cogds><contexts><context><id>15742</id></context><context><id>12477</id></context><context><id>3106</id></context><context><id>11520</id></context></contexts></concept><concept><id>279</id><pid>GO:0000315</pid><annotation>The larger of the two subunits of an organellar ribosome. Two sites on the ribosomal large subunit are involved in translation: the aminoacyl site (A site) and peptidyl site (P site).</annotation><description></description><elementOf><idRef>GO</idRef></elementOf><ofType><idRef>CelComp</idRef></ofType><evidences><evidence><idRef>IMPD</idRef></evidence></evidences><conames><concept_name><name>organellar large ribosomal subunit</name><isPreferred>true</isPreferred></concept_name></conames><coaccessions><concept_accession><accession>GO:0000315</accession><elementOf><idRef>GO</idRef></elementOf><ambiguous>false</ambiguous></concept_accession></coaccessions><cogds><concept_gds><attrname><idRef>IndexID</idRef></attrname><value java_class="java.lang.Integer"><literal>280</literal></value><doindex>false</doindex></concept_gds></cogds><contexts><context><id>15742</id></context><context><id>12477</id></context><context><id>3106</id></context><context><id>11520</id></context></contexts></concept><concept><id>280</id><pid>GO:0000316</pid><annotation>The directed movement of sulfite into, out of, within or between cells by means of some external agent such as a transporter or pore.</annotation><description></description><elementOf><idRef>GO</idRef></elementOf><ofType><idRef>BioProc</idRef></ofType><evidences><evidence><idRef>IMPD</idRef></evidence></evidences><conames><concept_name><name>sulphite transport</name><isPreferred>true</isPreferred></concept_name><concept_name><name>sulfite transport</name><isPreferred>true</isPreferred></concept_name></conames><coaccessions><concept_accession><accession>GO:0000316</accession><elementOf><idRef>GO</idRef></elementOf><ambiguous>false</ambiguous></concept_accession></coaccessions><cogds><concept_gds><attrname><idRef>IndexID</idRef></attrname><value java_class="java.lang.Integer"><literal>281</literal></value><doindex>false</doindex></concept_gds></cogds></concept><concept><id>281</id><pid>GO:0000317</pid><annotation>Catalysis of the reaction: L-methionine S-oxide + thioredoxin = L-methionine + thioredoxin disulfide. Thioredoxin disulfide is the oxidized form of thioredoxin. No reaction on oxidized methionine in peptide linkage.</annotation><description></description><elementOf><idRef>GO</idRef></elementOf><ofType><idRef>MolFunc</idRef></ofType><evidences><evidence><idRef>IMPD</idRef></evidence></evidences><conames><concept_name><name>methionine sulfoxide reductase</name><isPreferred>true</isPreferred></concept_name><concept_name><name>methionine-S-oxide reductase</name><isPreferred>true</isPreferred></concept_name></conames><coaccessions><concept_accession><accession>GO:0000317</accession><elementOf><idRef>GO</idRef></elementOf><ambiguous>false</ambiguous></concept_accession></coaccessions><cogds><concept_gds><attrname><idRef>IndexID</idRef></attrname><value java_class="java.lang.Integer"><literal>282</literal></value><doindex>false</doindex></concept_gds></cogds></concept><concept><id>282</id><pid>GO:0000318</pid><annotation>Catalysis of the reaction: L-methionine R-oxide + thioredoxin = L-methionine + thioredoxin disulfide; can act on oxidized methionine in peptide linkage with specificity for the R enantiomer. Thioredoxin disulfide is the oxidized form of thioredoxin.</annotation><description></description><elementOf><idRef>GO</idRef></elementOf><ofType><idRef>MolFunc</idRef></ofType><evidences><evidence><idRef>IMPD</idRef></evidence></evidences><conames><concept_name><name>protein-methionine-R-oxide reductase</name><isPreferred>true</isPreferred></concept_name></conames><coaccessions><concept_accession><accession>1.8.4.-</accession><elementOf><idRef>EC</idRef></elementOf><ambiguous>false</ambiguous></concept_accession><concept_accession><accession>GO:0000318</accession><elementOf><idRef>GO</idRef></elementOf><ambiguous>false</ambiguous></concept_accession></coaccessions><cogds><concept_gds><attrname><idRef>IndexID</idRef></attrname><value java_class="java.lang.Integer"><literal>283</literal></value><doindex>false</doindex></concept_gds></cogds></concept><concept><id>283</id><pid>GO:0000319</pid><annotation>Catalysis of the transfer of sulfite ions from one side of a membrane to the other.</annotation><description></description><elementOf><idRef>GO</idRef></elementOf><ofType><idRef>MolFunc</idRef></ofType><evidences><evidence><idRef>IMPD</idRef></evidence></evidences><conames><concept_name><name>sulphite transporter</name><isPreferred>true</isPreferred></concept_name><concept_name><name>sulfite transmembrane transporter</name><isPreferred>true</isPreferred></concept_name></conames><coaccessions><concept_accession><accession>GO:0000319</accession><elementOf><idRef>GO</idRef></elementOf><ambiguous>false</ambiguous></concept_accession></coaccessions><cogds><concept_gds><attrname><idRef>IndexID</idRef></attrname><value java_class="java.lang.Integer"><literal>284</literal></value><doindex>false</doindex></concept_gds></cogds></concept><concept><id>284</id><pid>GO:0000320</pid><annotation>The resumption of the mitotic cell division cycle by cells that were in a quiescent or other non-dividing state.</annotation><description></description><elementOf><idRef>GO</idRef></elementOf><ofType><idRef>BioProc</idRef></ofType><evidences><evidence><idRef>IMPD</idRef></evidence></evidences><conames><concept_name><name>re-entry into mitotic cell cycle</name><isPreferred>true</isPreferred></concept_name></conames><coaccessions><concept_accession><accession>GO:0000320</accession><elementOf><idRef>GO</idRef></elementOf><ambiguous>false</ambiguous></concept_accession></coaccessions><cogds><concept_gds><attrname><idRef>IndexID</idRef></attrname><value java_class="java.lang.Integer"><literal>285</literal></value><doindex>false</doindex></concept_gds></cogds><contexts><context><id>121</id></context><context><id>21663</id></context></contexts></concept><concept><id>285</id><pid>GO:0000321</pid><annotation>The resumption of the mitotic cell division cycle by pheromone-arrested cells that have not mated. An example of this process is found in Saccharomyces cerevisiae.</annotation><description></description><elementOf><idRef>GO</idRef></elementOf><ofType><idRef>BioProc</idRef></ofType><evidences><evidence><idRef>IMPD</idRef></evidence></evidences><conames><concept_name><name>re-entry into mitotic cell cycle after pheromone arrest</name><isPreferred>true</isPreferred></concept_name></conames><coaccessions><concept_accession><accession>GO:0000321</accession><elementOf><idRef>GO</idRef></elementOf><ambiguous>false</ambiguous></concept_accession></coaccessions><cogds><concept_gds><attrname><idRef>IndexID</idRef></attrname><value java_class="java.lang.Integer"><literal>286</literal></value><doindex>false</doindex></concept_gds></cogds><contexts><context><id>121</id></context><context><id>21663</id></context></contexts></concept><concept><id>286</id><pid>GO:0000322</pid><annotation>A vacuole that functions primarily in the storage of materials, including nutrients, pigments, waste products, and small molecules.</annotation><description></description><elementOf><idRef>GO</idRef></elementOf><ofType><idRef>CelComp</idRef></ofType><evidences><evidence><idRef>IMPD</idRef></evidence></evidences><conames><concept_name><name>storage vacuole</name><isPreferred>true</isPreferred></concept_name></conames><coaccessions><concept_accession><accession>GO:0000322</accession><elementOf><idRef>GO</idRef></elementOf><ambiguous>false</ambiguous></concept_accession></coaccessions><cogds><concept_gds><attrname><idRef>IndexID</idRef></attrname><value java_class="java.lang.Integer"><literal>287</literal></value><doindex>false</doindex></concept_gds></cogds><contexts><context><id>3106</id></context><context><id>15742</id></context></contexts></concept><concept><id>287</id><pid>GO:0000324</pid><annotation>A vacuole that has both lytic and storage functions. The fungal vacuole is a large, membrane-bounded organelle that functions as a reservoir for the storage of small molecules (including polyphosphate, amino acids, several divalent cations (e.g. calcium), other ions, and other small molecules) as well as being the primary compartment for degradation. It is an acidic compartment, containing an ensemble of acid hydrolases. At least in S. cerevisiae, there are indications that the morphology of the vacuole is variable and correlated with the cell cycle, with logarithmically growing cells having a multilobed, reticulated vacuole, while stationary phase cells contain a single large structure.</annotation><description></description><elementOf><idRef>GO</idRef></elementOf><ofType><idRef>CelComp</idRef></ofType><evidences><evidence><idRef>IMPD</idRef></evidence></evidences><conames><concept_name><name>vacuole cell cycle-correlated morphology</name><isPreferred>true</isPreferred></concept_name><concept_name><name>fungal-type vacuole</name><isPreferred>true</isPreferred></concept_name></conames><coaccessions><concept_accession><accession>GO:0000324</accession><elementOf><idRef>GO</idRef></elementOf><ambiguous>false</ambiguous></concept_accession></coaccessions><cogds><concept_gds><attrname><idRef>IndexID</idRef></attrname><value java_class="java.lang.Integer"><literal>288</literal></value><doindex>false</doindex></concept_gds></cogds><contexts><context><id>3106</id></context><context><id>15742</id></context></contexts></concept><concept><id>288</id><pid>GO:0000328</pid><annotation>The volume enclosed within the vacuolar membrane of a vacuole, the shape of which correlates with cell cycle phase. An example of this structure is found in Saccharomyces cerevisiae.</annotation><description></description><elementOf><idRef>GO</idRef></elementOf><ofType><idRef>CelComp</idRef></ofType><evidences><evidence><idRef>IMPD</idRef></evidence></evidences><conames><concept_name><name>fungal-type vacuole lumen</name><isPreferred>true</isPreferred></concept_name><concept_name><name>lumen of vacuole with cell cycle-correlated morphology</name><isPreferred>true</isPreferred></concept_name></conames><coaccessions><concept_accession><accession>GO:0000328</accession><elementOf><idRef>GO</idRef></elementOf><ambiguous>false</ambiguous></concept_accession></coaccessions><cogds><concept_gds><attrname><idRef>IndexID</idRef></attrname><value java_class="java.lang.Integer"><literal>289</literal></value><doindex>false</doindex></concept_gds></cogds><contexts><context><id>15742</id></context><context><id>11520</id></context><context><id>3106</id></context></contexts></concept><concept><id>289</id><pid>GO:0000329</pid><annotation>The lipid bilayer surrounding a vacuole, the shape of which correlates with cell cycle phase. The membrane separates its contents from the cytoplasm of the cell. An example of this structure is found in Saccharomyces cerevisiae.</annotation><description></description><elementOf><idRef>GO</idRef></elementOf><ofType><idRef>CelComp</idRef></ofType><evidences><evidence><idRef>IMPD</idRef></evidence></evidences><conames><concept_name><name>fungal-type vacuolar membrane</name><isPreferred>false</isPreferred></concept_name><concept_name><name>membrane of vacuole with cell cycle-correlated morphology</name><isPreferred>true</isPreferred></concept_name><concept_name><name>fungal-type vacuole membrane</name><isPreferred>true</isPreferred></concept_name></conames><coaccessions><concept_accession><accession>GO:0000329</accession><elementOf><idRef>GO</idRef></elementOf><ambiguous>false</ambiguous></concept_accession></coaccessions><cogds><concept_gds><attrname><idRef>IndexID</idRef></attrname><value java_class="java.lang.Integer"><literal>290</literal></value><doindex>false</doindex></concept_gds></cogds><contexts><context><id>3106</id></context><context><id>15742</id></context></contexts></concept><concept><id>290</id><pid>GO:0000330</pid><annotation>The volume enclosed within the vacuolar membrane of a vacuole that retains the same shape regardless of cell cycle phase. An example of this is found in Arabidopsis thaliana.</annotation><description></description><elementOf><idRef>GO</idRef></elementOf><ofType><idRef>CelComp</idRef></ofType><evidences><evidence><idRef>IMPD</idRef></evidence></evidences><conames><concept_name><name>lumen of vacuole with cell cycle-independent morphology</name><isPreferred>true</isPreferred></concept_name><concept_name><name>plant-type vacuole lumen</name><isPreferred>true</isPreferred></concept_name></conames><coaccessions><concept_accession><accession>GO:0000330</accession><elementOf><idRef>GO</idRef></elementOf><ambiguous>false</ambiguous></concept_accession></coaccessions><cogds><concept_gds><attrname><idRef>IndexID</idRef></attrname><value java_class="java.lang.Integer"><literal>291</literal></value><doindex>false</doindex></concept_gds></cogds><contexts><context><id>15742</id></context><context><id>11520</id></context><context><id>3106</id></context></contexts></concept><concept><id>291</id><pid>GO:0000331</pid><annotation>A specialized vacuole of eukaryotic cells, especially Protozoa, that fills with water from the cytoplasm and then discharges this externally by the opening of contractile vacuole pores. Its function is probably osmoregulatory.</annotation><description></description><elementOf><idRef>GO</idRef></elementOf><ofType><idRef>CelComp</idRef></ofType><evidences><evidence><idRef>IMPD</idRef></evidence></evidences><conames><concept_name><name>contractile vacuole</name><isPreferred>true</isPreferred></concept_name></conames><coaccessions><concept_accession><accession>GO:0000331</accession><elementOf><idRef>GO</idRef></elementOf><ambiguous>false</ambiguous></concept_accession><concept_accession><accession>Contractile_vacuole</accession><elementOf><idRef>WIKI</idRef></elementOf><ambiguous>true</ambiguous></concept_accession></coaccessions><cogds><concept_gds><attrname><idRef>IndexID</idRef></attrname><value java_class="java.lang.Integer"><literal>292</literal></value><doindex>false</doindex></concept_gds></cogds><contexts><context><id>3106</id></context><context><id>15742</id></context></contexts></concept><concept><id>292</id><pid>GO:0000332</pid><annotation>Provision of the template used by reverse transcriptase to synthesize the G-rich strand of telomeric DNA.</annotation><description></description><elementOf><idRef>GO</idRef></elementOf><ofType><idRef>MolFunc</idRef></ofType><evidences><evidence><idRef>IMPD</idRef></evidence></evidences><conames><concept_name><name>telomerase RNA</name><isPreferred>true</isPreferred></concept_name><concept_name><name>telomerase template</name><isPreferred>true</isPreferred></concept_name><concept_name><name>template for synthesis of G-rich strand of telomere DNA</name><isPreferred>true</isPreferred></concept_name></conames><coaccessions><concept_accession><accession>GO:0000332</accession><elementOf><idRef>GO</idRef></elementOf><ambiguous>false</ambiguous></concept_accession></coaccessions><cogds><concept_gds><attrname><idRef>IndexID</idRef></attrname><value java_class="java.lang.Integer"><literal>293</literal></value><doindex>false</doindex></concept_gds></cogds></concept><concept><id>293</id><pid>GO:0000333</pid><annotation>The minimal catalytic core of telomerase is a ribonucleoprotein complex composed of a catalytic reverse transcriptase subunit and an RNA subunit that provides the template for telomeric DNA addition.</annotation><description></description><elementOf><idRef>GO</idRef></elementOf><ofType><idRef>CelComp</idRef></ofType><evidences><evidence><idRef>IMPD</idRef></evidence></evidences><conames><concept_name><name>telomerase catalytic core complex</name><isPreferred>true</isPreferred></concept_name></conames><coaccessions><concept_accession><accession>GO:0000333</accession><elementOf><idRef>GO</idRef></elementOf><ambiguous>false</ambiguous></concept_accession></coaccessions><cogds><concept_gds><attrname><idRef>IndexID</idRef></attrname><value java_class="java.lang.Integer"><literal>294</literal></value><doindex>false</doindex></concept_gds></cogds><contexts><context><id>15742</id></context><context><id>12477</id></context><context><id>3106</id></context></contexts></concept><concept><id>294</id><pid>GO:0000334</pid><annotation>Catalysis of the reaction: 3-hydroxyanthranilate + O2 = 2-amino-3-carboxymuconate semialdehyde.</annotation><description></description><elementOf><idRef>GO</idRef></elementOf><ofType><idRef>MolFunc</idRef></ofType><evidences><evidence><idRef>IMPD</idRef></evidence></evidences><conames><concept_name><name>3HAO</name><isPreferred>false</isPreferred></concept_name><concept_name><name>3-hydroxyanthranilic acid dioxygenase</name><isPreferred>true</isPreferred></concept_name><concept_name><name>3-hydroxyanthranilic oxygenase</name><isPreferred>true</isPreferred></concept_name><concept_name><name>3-hydroxyanthranilate 3,4-dioxygenase</name><isPreferred>true</isPreferred></concept_name><concept_name><name>3-hydroxyanthranilate:oxygen 3 4-oxidoreductase</name><isPreferred>true</isPreferred></concept_name><concept_name><name>3-hydroxyanthranilate oxygenase</name><isPreferred>true</isPreferred></concept_name><concept_name><name>3-hydroxyanthranilic acid oxygenase</name><isPreferred>true</isPreferred></concept_name></conames><coaccessions><concept_accession><accession>1.13.11.6</accession><elementOf><idRef>EC</idRef></elementOf><ambiguous>false</ambiguous></concept_accession><concept_accession><accession>1.13.11.6-RXN</accession><elementOf><idRef>MC</idRef></elementOf><ambiguous>false</ambiguous></concept_accession><concept_accession><accession>23302 "3-hydroxyanthranilate 3,4-dioxygenase activity"</accession><elementOf><idRef>REAC</idRef></elementOf><ambiguous>false</ambiguous></concept_accession><concept_accession><accession>e0633</accession><elementOf><idRef>UM-E</idRef></elementOf><ambiguous>false</ambiguous></concept_accession><concept_accession><accession>GO:0000334</accession><elementOf><idRef>GO</idRef></elementOf><ambiguous>false</ambiguous></concept_accession></coaccessions><cogds><concept_gds><attrname><idRef>IndexID</idRef></attrname><value java_class="java.lang.Integer"><literal>295</literal></value><doindex>false</doindex></concept_gds></cogds></concept><concept><id>295</id><pid>GO:0000335</pid><annotation>Any process that stops, prevents or reduces the frequency, rate or extent of DNA transposition.</annotation><description></description><elementOf><idRef>GO</idRef></elementOf><ofType><idRef>BioProc</idRef></ofType><evidences><evidence><idRef>IMPD</idRef></evidence></evidences><conames><concept_name><name>downregulation of DNA transposition</name><isPreferred>true</isPreferred></concept_name><concept_name><name>negative regulation of DNA transposition</name><isPreferred>true</isPreferred></concept_name><concept_name><name>negative regulation of transposition, DNA-mediated</name><isPreferred>true</isPreferred></concept_name><concept_name><name>inhibition of DNA transposition</name><isPreferred>false</isPreferred></concept_name><concept_name><name>down regulation of DNA transposition</name><isPreferred>true</isPreferred></concept_name><concept_name><name>down-regulation of DNA transposition</name><isPreferred>true</isPreferred></concept_name></conames><coaccessions><concept_accession><accession>GO:0000335</accession><elementOf><idRef>GO</idRef></elementOf><ambiguous>false</ambiguous></concept_accession></coaccessions><cogds><concept_gds><attrname><idRef>IndexID</idRef></attrname><value java_class="java.lang.Integer"><literal>296</literal></value><doindex>false</doindex></concept_gds></cogds></concept><concept><id>296</id><pid>GO:0000336</pid><annotation>Any process that activates or increases the frequency, rate or extent of DNA transposition.</annotation><description></description><elementOf><idRef>GO</idRef></elementOf><ofType><idRef>BioProc</idRef></ofType><evidences><evidence><idRef>IMPD</idRef></evidence></evidences><conames><concept_name><name>activation of DNA transposition</name><isPreferred>false</isPreferred></concept_name><concept_name><name>stimulation of DNA transposition</name><isPreferred>false</isPreferred></concept_name><concept_name><name>positive regulation of transposition, DNA-mediated</name><isPreferred>true</isPreferred></concept_name><concept_name><name>up-regulation of DNA transposition</name><isPreferred>true</isPreferred></concept_name><concept_name><name>upregulation of DNA transposition</name><isPreferred>true</isPreferred></concept_name><concept_name><name>up regulation of DNA transposition</name><isPreferred>true</isPreferred></concept_name><concept_name><name>positive regulation of DNA transposition</name><isPreferred>true</isPreferred></concept_name></conames><coaccessions><concept_accession><accession>GO:0000336</accession><elementOf><idRef>GO</idRef></elementOf><ambiguous>false</ambiguous></concept_accession></coaccessions><cogds><concept_gds><attrname><idRef>IndexID</idRef></attrname><value java_class="java.lang.Integer"><literal>297</literal></value><doindex>false</doindex></concept_gds></cogds></concept><concept><id>297</id><pid>GO:0000337</pid><annotation>Any process that modulates the frequency, rate or extent of DNA transposition, the process of transposing (moving to a different location) a segment of a chromosome or a piece of a DNA molecule.</annotation><description></description><elementOf><idRef>GO</idRef></elementOf><ofType><idRef>BioProc</idRef></ofType><evidences><evidence><idRef>IMPD</idRef></evidence></evidences><conames><concept_name><name>regulation of transposition, DNA-mediated</name><isPreferred>true</isPreferred></concept_name><concept_name><name>regulation of DNA transposition</name><isPreferred>true</isPreferred></concept_name></conames><coaccessions><concept_accession><accession>GO:0000337</accession><elementOf><idRef>GO</idRef></elementOf><ambiguous>false</ambiguous></concept_accession></coaccessions><cogds><concept_gds><attrname><idRef>IndexID</idRef></attrname><value java_class="java.lang.Integer"><literal>298</literal></value><doindex>false</doindex></concept_gds></cogds></concept><concept><id>298</id><pid>GO:0000341</pid><annotation>Interacting selectively and non-covalently with the trimethylguanosine (m(3)(2,2,7)-GTP) moiety located at the 5' end of some RNA molecules. Such trimethylated cap structures, generally produced by posttranscriptional modification of a 7-methylguanosine cap, are often found on snRNAs and snoRNAs transcribed by RNA polymerase II, but have also be found on snRNAs transcribed by RNA polymerase III. They have also been found on a subset of the mRNA population in some species, e.g. C. elegans.</annotation><description></description><elementOf><idRef>GO</idRef></elementOf><ofType><idRef>MolFunc</idRef></ofType><evidences><evidence><idRef>IMPD</idRef></evidence></evidences><conames><concept_name><name>RNA trimethylguanosine cap binding</name><isPreferred>true</isPreferred></concept_name><concept_name><name>RNA m2 2 7G cap binding</name><isPreferred>true</isPreferred></concept_name></conames><coaccessions><concept_accession><accession>GO:0000341</accession><elementOf><idRef>GO</idRef></elementOf><ambiguous>false</ambiguous></concept_accession></coaccessions><cogds><concept_gds><attrname><idRef>IndexID</idRef></attrname><value java_class="java.lang.Integer"><literal>299</literal></value><doindex>false</doindex></concept_gds></cogds></concept><concept><id>299</id><pid>GO:0000342</pid><annotation>Interacting selectively and non-covalently with a hypermethylated cap structure consisting of 7-methylguanosine (m(7)G) followed by four methylated nucleotides (cap 4): 7-methylguanosine-ppp-N6, N6, 2'-O-trimethyladenosine-p-2'-O-methyladenosine-p-2'-O-methylcytosine-p-N3, 2'-O-dimethyluridine Such caps are known to be found at the 5' ends of SL RNAs of trypanosomatid protozoa.</annotation><description></description><elementOf><idRef>GO</idRef></elementOf><ofType><idRef>MolFunc</idRef></ofType><evidences><evidence><idRef>IMPD</idRef></evidence></evidences><conames><concept_name><name>RNA cap 4 binding</name><isPreferred>true</isPreferred></concept_name></conames><coaccessions><concept_accession><accession>GO:0000342</accession><elementOf><idRef>GO</idRef></elementOf><ambiguous>false</ambiguous></concept_accession></coaccessions><cogds><concept_gds><attrname><idRef>IndexID</idRef></attrname><value java_class="java.lang.Integer"><literal>300</literal></value><doindex>false</doindex></concept_gds></cogds></concept><concept><id>300</id><pid>GO:0000343</pid><annotation>A plastid-encoded DNA-directed RNA polymerase complex that resembles eubacterial multisubunit RNA polymerases, with a core composed of alpha, beta, and beta-prime subunits. An additional subunit, a sigma factor, is required for promoter recognition. PEP-A is generated from the PEP-B form during chloroplast maturation to generate a complex composed of at least thirteen polypeptides that is not sensitive to the antibiotic rifampicin, like its precursor form the PEP-B complex.</annotation><description></description><elementOf><idRef>GO</idRef></elementOf><ofType><idRef>CelComp</idRef></ofType><evidences><evidence><idRef>IMPD</idRef></evidence></evidences><conames><concept_name><name>plastid-encoded plastid RNA polymerase complex A</name><isPreferred>true</isPreferred></concept_name><concept_name><name>PEP-A</name><isPreferred>true</isPreferred></concept_name></conames><coaccessions><concept_accession><accession>GO:0000343</accession><elementOf><idRef>GO</idRef></elementOf><ambiguous>false</ambiguous></concept_accession></coaccessions><cogds><concept_gds><attrname><idRef>IndexID</idRef></attrname><value java_class="java.lang.Integer"><literal>301</literal></value><doindex>false</doindex></concept_gds></cogds><contexts><context><id>15742</id></context><context><id>12477</id></context><context><id>3106</id></context></contexts></concept><concept><id>301</id><pid>GO:0000344</pid><annotation>A plastid-encoded DNA-directed RNA polymerase complex that resembles eubacterial multisubunit RNA polymerases with a core composed of alpha, beta, and beta-prime subunits. An additional subunit, a sigma factor, is required for promoter recognition. PEP-B is distinguished from PEP-A by its sensitivity to the antibiotic rifampicin. PEP-B is found in both etioplasts and chloroplasts, but is the predominate form in etioplasts. It forms the core of the PEP-A form; the conversion from PEP-B to PEP-A occurs during chloroplast maturation.</annotation><description></description><elementOf><idRef>GO</idRef></elementOf><ofType><idRef>CelComp</idRef></ofType><evidences><evidence><idRef>IMPD</idRef></evidence></evidences><conames><concept_name><name>plastid-encoded plastid RNA polymerase complex B</name><isPreferred>true</isPreferred></concept_name><concept_name><name>PEP-B</name><isPreferred>true</isPreferred></concept_name></conames><coaccessions><concept_accession><accession>GO:0000344</accession><elementOf><idRef>GO</idRef></elementOf><ambiguous>false</ambiguous></concept_accession></coaccessions><cogds><concept_gds><attrname><idRef>IndexID</idRef></attrname><value java_class="java.lang.Integer"><literal>302</literal></value><doindex>false</doindex></concept_gds></cogds><contexts><context><id>15742</id></context><context><id>12477</id></context><context><id>3106</id></context></contexts></concept><concept><id>302</id><pid>GO:0000345</pid><annotation>The eubacterial DNA-directed RNA polymerase is a multisubunit complex with a core composed of the essential subunits beta-prime, beta, and two copies of alpha and a fifth nonessential subunit called omega. An additional subunit, a sigma factor, is required for promoter recognition and specificity.</annotation><description></description><elementOf><idRef>GO</idRef></elementOf><ofType><idRef>CelComp</idRef></ofType><evidences><evidence><idRef>IMPD</idRef></evidence></evidences><conames><concept_name><name>cytosolic DNA-directed RNA polymerase complex</name><isPreferred>true</isPreferred></concept_name></conames><coaccessions><concept_accession><accession>GO:0000345</accession><elementOf><idRef>GO</idRef></elementOf><ambiguous>false</ambiguous></concept_accession></coaccessions><cogds><concept_gds><attrname><idRef>IndexID</idRef></attrname><value java_class="java.lang.Integer"><literal>303</literal></value><doindex>false</doindex></concept_gds></cogds><contexts><context><id>12477</id></context><context><id>3106</id></context></contexts></concept><concept><id>303</id><pid>GO:0000346</pid><annotation>The transcription export (TREX) complex couples transcription elongation by RNA polymerase II to mRNA export. The complex associates with the polymerase and travels with it along the length of the transcribed gene. TREX is composed of the THO transcription elongation complex as well as other proteins that couple THO to mRNA export proteins. The TREX complex is known to be found in a wide range of eukaryotes, including S. cerevisiae and metazoans.</annotation><description></description><elementOf><idRef>GO</idRef></elementOf><ofType><idRef>CelComp</idRef></ofType><evidences><evidence><idRef>IMPD</idRef></evidence></evidences><conames><concept_name><name>transcription export complex</name><isPreferred>true</isPreferred></concept_name><concept_name><name>TREX complex</name><isPreferred>true</isPreferred></concept_name></conames><coaccessions><concept_accession><accession>GO:0000346</accession><elementOf><idRef>GO</idRef></elementOf><ambiguous>false</ambiguous></concept_accession></coaccessions><cogds><concept_gds><attrname><idRef>IndexID</idRef></attrname><value java_class="java.lang.Integer"><literal>304</literal></value><doindex>false</doindex></concept_gds></cogds><contexts><context><id>15742</id></context><context><id>12477</id></context><context><id>3106</id></context></contexts></concept><concept><id>304</id><pid>GO:0000347</pid><annotation>The THO complex is a nuclear complex that is required for transcription elongation through genes containing tandemly repeated DNA sequences. The THO complex is also part of the TREX (TRanscription EXport) complex that is involved in coupling transcription to export of mRNAs to the cytoplasm. In S. cerevisiae, it is composed of four subunits: Hpr1p, Tho2p, Thp1p, and Mft1p, while the human complex is composed of 7 subunits.</annotation><description></description><elementOf><idRef>GO</idRef></elementOf><ofType><idRef>CelComp</idRef></ofType><evidences><evidence><idRef>IMPD</idRef></evidence></evidences><conames><concept_name><name>THO complex</name><isPreferred>true</isPreferred></concept_name></conames><coaccessions><concept_accession><accession>GO:0000347</accession><elementOf><idRef>GO</idRef></elementOf><ambiguous>false</ambiguous></concept_accession></coaccessions><cogds><concept_gds><attrname><idRef>IndexID</idRef></attrname><value java_class="java.lang.Integer"><literal>305</literal></value><doindex>false</doindex></concept_gds></cogds><contexts><context><id>15742</id></context><context><id>12477</id></context><context><id>3106</id></context><context><id>11520</id></context></contexts></concept><concept><id>305</id><pid>GO:0000348</pid><annotation>Recognition of the pre-mRNA branch site sequence by components of the assembling spliceosome.</annotation><description></description><elementOf><idRef>GO</idRef></elementOf><ofType><idRef>BioProc</idRef></ofType><evidences><evidence><idRef>IMPD</idRef></evidence></evidences><conames><concept_name><name>U12-type nuclear mRNA branch site recognition</name><isPreferred>false</isPreferred></concept_name><concept_name><name>spliceosomal A complex biosynthesis</name><isPreferred>false</isPreferred></concept_name><concept_name><name>nuclear mRNA branch site recognition</name><isPreferred>true</isPreferred></concept_name><concept_name><name>spliceosomal A complex formation</name><isPreferred>false</isPreferred></concept_name><concept_name><name>spliceosomal B complex biosynthesis</name><isPreferred>false</isPreferred></concept_name><concept_name><name>U2-type nuclear mRNA branch site recognition</name><isPreferred>false</isPreferred></concept_name><concept_name><name>spliceosomal B complex formation</name><isPreferred>false</isPreferred></concept_name></conames><coaccessions><concept_accession><accession>GO:0000370</accession><elementOf><idRef>GO</idRef></elementOf><ambiguous>true</ambiguous></concept_accession><concept_accession><accession>GO:0000348</accession><elementOf><idRef>GO</idRef></elementOf><ambiguous>false</ambiguous></concept_accession><concept_accession><accession>GO:0000371</accession><elementOf><idRef>GO</idRef></elementOf><ambiguous>true</ambiguous></concept_accession></coaccessions><cogds><concept_gds><attrname><idRef>IndexID</idRef></attrname><value java_class="java.lang.Integer"><literal>306</literal></value><doindex>false</doindex></concept_gds></cogds><contexts><context><id>16521</id></context><context><id>6914</id></context></contexts></concept><concept><id>306</id><pid>GO:0000349</pid><annotation>Formation of a catalytic spliceosome complex ready to perform the first splicing reaction. This occurs by an ATP-dependent conformational change of the pre-catalytic spliceosome.</annotation><description></description><elementOf><idRef>GO</idRef></elementOf><ofType><idRef>BioProc</idRef></ofType><evidences><evidence><idRef>IMPD</idRef></evidence></evidences><conames><concept_name><name>spliceosomal A2-2 complex biosynthesis</name><isPreferred>false</isPreferred></concept_name><concept_name><name>spliceosomal A2-2 complex formation</name><isPreferred>false</isPreferred></concept_name><concept_name><name>spliceosomal C1 complex formation</name><isPreferred>false</isPreferred></concept_name><concept_name><name>catalytic spliceosome assembly for first transesterification step</name><isPreferred>false</isPreferred></concept_name><concept_name><name>U12-type catalytic spliceosome formation for first transesterification step</name><isPreferred>false</isPreferred></concept_name><concept_name><name>spliceosomal C1 complex biosynthesis</name><isPreferred>false</isPreferred></concept_name><concept_name><name>U2-type catalytic spliceosome formation for first transesterification step</name><isPreferred>false</isPreferred></concept_name><concept_name><name>generation of catalytic spliceosome for first transesterification step</name><isPreferred>true</isPreferred></concept_name><concept_name><name>formation of catalytic spliceosome for first transesterification step</name><isPreferred>true</isPreferred></concept_name></conames><coaccessions><concept_accession><accession>GO:0000357</accession><elementOf><idRef>GO</idRef></elementOf><ambiguous>true</ambiguous></concept_accession><concept_accession><accession>GO:0000356</accession><elementOf><idRef>GO</idRef></elementOf><ambiguous>true</ambiguous></concept_accession><concept_accession><accession>GO:0000349</accession><elementOf><idRef>GO</idRef></elementOf><ambiguous>false</ambiguous></concept_accession></coaccessions><cogds><concept_gds><attrname><idRef>IndexID</idRef></attrname><value java_class="java.lang.Integer"><literal>307</literal></value><doindex>false</doindex></concept_gds></cogds><contexts><context><id>16521</id></context><context><id>6914</id></context></contexts></concept><concept><id>307</id><pid>GO:0000350</pid><annotation>Conformational rearrangement of the spliceosomal complex containing the RNA products from the 1st step of splicing to form the catalytic site for the second step of splicing.</annotation><description></description><elementOf><idRef>GO</idRef></elementOf><ofType><idRef>BioProc</idRef></ofType><evidences><evidence><idRef>IMPD</idRef></evidence></evidences><conames><concept_name><name>spliceosomal A2-3 complex formation</name><isPreferred>false</isPreferred></concept_name><concept_name><name>lariat formation 5'-splice site cleavage</name><isPreferred>false</isPreferred></concept_name><concept_name><name>formation of spliceosomal A2-2 complex</name><isPreferred>false</isPreferred></concept_name><concept_name><name>generation of catalytic spliceosome for second transesterification step</name><isPreferred>true</isPreferred></concept_name><concept_name><name>catalytic spliceosome assembly for second transesterification step</name><isPreferred>false</isPreferred></concept_name><concept_name><name>spliceosomal A2-3 complex biosynthesis</name><isPreferred>false</isPreferred></concept_name><concept_name><name>spliceosomal C2 complex biosynthesis</name><isPreferred>false</isPreferred></concept_name><concept_name><name>formation of catalytic U12-type spliceosome for second transesterification step</name><isPreferred>false</isPreferred></concept_name><concept_name><name>formation of spliceosomal C1 complex</name><isPreferred>false</isPreferred></concept_name><concept_name><name>formation of catalytic U2-type spliceosome for second transesterification step</name><isPreferred>false</isPreferred></concept_name><concept_name><name>spliceosomal C2 complex formation</name><isPreferred>false</isPreferred></concept_name><concept_name><name>formation of catalytic spliceosome for second transesterification step</name><isPreferred>true</isPreferred></concept_name></conames><coaccessions><concept_accession><accession>GO:0000350</accession><elementOf><idRef>GO</idRef></elementOf><ambiguous>false</ambiguous></concept_accession><concept_accession><accession>GO:0000359</accession><elementOf><idRef>GO</idRef></elementOf><ambiguous>true</ambiguous></concept_accession><concept_accession><accession>GO:0000358</accession><elementOf><idRef>GO</idRef></elementOf><ambiguous>true</ambiguous></concept_accession></coaccessions><cogds><concept_gds><attrname><idRef>IndexID</idRef></attrname><value java_class="java.lang.Integer"><literal>308</literal></value><doindex>false</doindex></concept_gds></cogds><contexts><context><id>16521</id></context><context><id>6914</id></context></contexts></concept><concept><id>308</id><pid>GO:0000352</pid><annotation>Assembly of a spliceosomal complex containing the SL RNA and the pre-mRNA to be joined, as well as all the spliceosomal snRNPs involved in trans leader splicing. Formation of the trans leader spliceosome brings together the quadruple SL/U4/U5/U6 snRNP and the complex of the U2 snRNP with the splice site of the pre-mRNA.</annotation><description></description><elementOf><idRef>GO</idRef></elementOf><ofType><idRef>BioProc</idRef></ofType><evidences><evidence><idRef>IMPD</idRef></evidence></evidences><conames><concept_name><name>trans assembly of SL-containing precatalytic spliceosome</name><isPreferred>true</isPreferred></concept_name><concept_name><name>trans assembly of spliced leader-containing precatalytic spliceosome</name><isPreferred>true</isPreferred></concept_name></conames><coaccessions><concept_accession><accession>GO:0000352</accession><elementOf><idRef>GO</idRef></elementOf><ambiguous>false</ambiguous></concept_accession></coaccessions><cogds><concept_gds><attrname><idRef>IndexID</idRef></attrname><value java_class="java.lang.Integer"><literal>309</literal></value><doindex>false</doindex></concept_gds></cogds><contexts><context><id>16521</id></context><context><id>6914</id></context></contexts></concept><concept><id>309</id><pid>GO:0000353</pid><annotation>Formation of a quadruple snRNP complex composed of the spliced leader (SL) RNA along with the U4/U6-U5 tri-snRNP complex. Interactions that may facilitate this include a duplex between the SL and U6 RNAs and interactions between the U5 RNA and the exon sequence at the 5' splice site within the SL RNA.</annotation><description></description><elementOf><idRef>GO</idRef></elementOf><ofType><idRef>BioProc</idRef></ofType><evidences><evidence><idRef>IMPD</idRef></evidence></evidences><conames><concept_name><name>formation of quadruple SL/U4/U5/U6 snRNP</name><isPreferred>true</isPreferred></concept_name></conames><coaccessions><concept_accession><accession>GO:0000353</accession><elementOf><idRef>GO</idRef></elementOf><ambiguous>false</ambiguous></concept_accession></coaccessions><cogds><concept_gds><attrname><idRef>IndexID</idRef></attrname><value java_class="java.lang.Integer"><literal>310</literal></value><doindex>false</doindex></concept_gds></cogds><contexts><context><id>16521</id></context><context><id>6914</id></context></contexts></concept><concept><id>310</id><pid>GO:0000365</pid><annotation>The joining together of exons from two different primary transcripts of messenger RNA (mRNA) via a spliceosomal mechanism, so that mRNA consisting only of the joined exons is produced.</annotation><description></description><elementOf><idRef>GO</idRef></elementOf><ofType><idRef>BioProc</idRef></ofType><evidences><evidence><idRef>IMPD</idRef></evidence></evidences><conames><concept_name><name>nuclear mRNA trans splicing via U2-type spliceosome</name><isPreferred>false</isPreferred></concept_name><concept_name><name>nuclear mRNA trans splicing, via spliceosome</name><isPreferred>true</isPreferred></concept_name></conames><coaccessions><concept_accession><accession>GO:0000365</accession><elementOf><idRef>GO</idRef></elementOf><ambiguous>false</ambiguous></concept_accession></coaccessions><cogds><concept_gds><attrname><idRef>IndexID</idRef></attrname><value java_class="java.lang.Integer"><literal>311</literal></value><doindex>false</doindex></concept_gds></cogds></concept><concept><id>311</id><pid>GO:0000366</pid><annotation>The joining together of two independently transcribed RNAs from two different genes, each of which also produces mRNA(s) via cis-splicing.</annotation><description></description><elementOf><idRef>GO</idRef></elementOf><ofType><idRef>BioProc</idRef></ofType><evidences><evidence><idRef>IMPD</idRef></evidence></evidences><conames><concept_name><name>intergenic nuclear mRNA trans splicing</name><isPreferred>true</isPreferred></concept_name></conames><coaccessions><concept_accession><accession>GO:0000366</accession><elementOf><idRef>GO</idRef></elementOf><ambiguous>false</ambiguous></concept_accession></coaccessions><cogds><concept_gds><attrname><idRef>IndexID</idRef></attrname><value java_class="java.lang.Integer"><literal>312</literal></value><doindex>false</doindex></concept_gds></cogds></concept><concept><id>312</id><pid>GO:0000374</pid><annotation>The splicing of Group III introns. This occurs by a ribozymic mechanism where the intron sequence forms a distinct 3D structure, characteristic of Group III introns, that is involved in catalyzing the splicing reactions, though protein factors are also required in vivo. Splicing occurs by a series of two transesterification reactions begun by a bulged adenosine residue within the intron sequence as the initiating nucleophile. The intron is excised as a lariat. Though very similar in structure and mechanism to Group II introns, Group III introns are smaller and more streamlined and the splice site consensus sequences are not as well conserved.</annotation><description></description><elementOf><idRef>GO</idRef></elementOf><ofType><idRef>BioProc</idRef></ofType><evidences><evidence><idRef>IMPD</idRef></evidence></evidences><conames><concept_name><name>mRNA splicing</name><isPreferred>false</isPreferred></concept_name><concept_name><name>Group III intron splicing</name><isPreferred>true</isPreferred></concept_name></conames><coaccessions><concept_accession><accession>GO:0000374</accession><elementOf><idRef>GO</idRef></elementOf><ambiguous>false</ambiguous></concept_accession></coaccessions><cogds><concept_gds><attrname><idRef>IndexID</idRef></attrname><value java_class="java.lang.Integer"><literal>313</literal></value><doindex>false</doindex></concept_gds></cogds></concept><concept><id>313</id><pid>GO:0000375</pid><annotation>Splicing of RNA via a series of two transesterification reactions.</annotation><description></description><elementOf><idRef>GO</idRef></elementOf><ofType><idRef>BioProc</idRef></ofType><evidences><evidence><idRef>IMPD</idRef></evidence></evidences><conames><concept_name><name>RNA splicing, via transesterification reactions</name><isPreferred>true</isPreferred></concept_name><concept_name><name>pre-mRNA splicing factor</name><isPreferred>false</isPreferred></concept_name><concept_name><name>spliceosomal catalysis</name><isPreferred>false</isPreferred></concept_name><concept_name><name>RNA splicing factor activity transesterification mechanism</name><isPreferred>false</isPreferred></concept_name></conames><coaccessions><concept_accession><accession>GO:0000375</accession><elementOf><idRef>GO</idRef></elementOf><ambiguous>false</ambiguous></concept_accession><concept_accession><accession>160901 "RNA splicing factor activity, transesterification mechanism"</accession><elementOf><idRef>REAC</idRef></elementOf><ambiguous>false</ambiguous></concept_a
[truncated: 87,599,330 more chars]
