# Supplementary material for: Assessing the functional coherence of modules found in multiple-evidence networks from Arabidopsis
Source: BMC Bioinformatics. 2011 May 25;12:203. doi: 10.1186/1471-2105-12-203 (PMC3118170; doi:10.1186/1471-2105-12-203)
Supplement: Additional file 4 — Ondex analysis workflow in Ondex workflow file format. The Ondex workflow file for running the AIC-MICA analysis. Can executed using the Ondex Integrator tool, available as part of Ondex frontend suite: http://sourceforge.net/projects/ondex/files/supp/BMC_Lysenko_2011/ONDEX.zip/download [file 1471-2105-12-203-S4.XML]

<?xml version="1.0" encoding="UTF-8"?>
<Ondex version="3.0">
  <Workflow>
    <General name="newgraph">
      <Arg name="Type">MEMORY</Arg>
      <Arg name="graphId">my_graph</Arg>
    </General>
    <Parser name="oxl">
      <Arg name="InputFile">D:\workspaces\workspace2\ovtk2\BMC_set_before.xml.gz</Arg>
      <Arg name="graphId">my_graph</Arg>
    </Parser>
    <Transformer name="analysis_dilsr">
      <Arg name="mclDir">D:\mcl\src\shmcl</Arg>
      <Arg name="clustreingAtts">PPI</Arg>
      <Arg name="ontoCCs">BioProc</Arg>
      <Arg name="entCC">Protein</Arg>
      <Arg name="percentMin">100</Arg>
      <Arg name="percentStep">0</Arg>
      <Arg name="inflationMin">2.8</Arg>
      <Arg name="inflationMax">2.8</Arg>
      <Arg name="inflationIncr">0</Arg>
      <Arg name="threads">1</Arg>
      <Arg name="annotateNetwork">true</Arg>
      <Arg name="exportClusterStats">true</Arg>
      <Arg name="exportClusters">true</Arg>
      <Arg name="calcualteOverallStats">true</Arg>
      <Arg name="exportMemberId">UNIPROTKB</Arg>
      <Arg name="graphId">my_graph</Arg>
    </Transformer>
    <Transformer name="analysis_dilsr">
      <Arg name="mclDir">D:\mcl\src\shmcl</Arg>
      <Arg name="clustreingAtts">COE</Arg>
      <Arg name="ontoCCs">BioProc</Arg>
      <Arg name="entCC">Protein</Arg>
      <Arg name="percentMin">100</Arg>
      <Arg name="percentStep">0</Arg>
      <Arg name="inflationMin">2.8</Arg>
      <Arg name="inflationMax">2.8</Arg>
      <Arg name="inflationIncr">0</Arg>
      <Arg name="threads">1</Arg>
      <Arg name="indexDir">D:\projects\DILS-remix\index backup\dilsr_index</Arg>
      <Arg name="annotateNetwork">true</Arg>
      <Arg name="exportClusterStats">true</Arg>
      <Arg name="exportClusters">true</Arg>
      <Arg name="calcualteOverallStats">true</Arg>
      <Arg name="exportMemberId">UNIPROTKB</Arg>
      <Arg name="graphId">my_graph</Arg>
    </Transformer>
    <Transformer name="analysis_dilsr">
      <Arg name="mclDir">D:\mcl\src\shmcl</Arg>
      <Arg name="clustreingAtts">LIT</Arg>
      <Arg name="ontoCCs">BioProc</Arg>
      <Arg name="entCC">Protein</Arg>
      <Arg name="percentMin">100</Arg>
      <Arg name="percentStep">0</Arg>
      <Arg name="inflationMin">2.8</Arg>
      <Arg name="inflationMax">2.8</Arg>
      <Arg name="inflationIncr">0</Arg>
      <Arg name="threads">1</Arg>
      <Arg name="indexDir">D:\projects\DILS-remix\index backup\dilsr_index</Arg>
      <Arg name="annotateNetwork">true</Arg>
      <Arg name="exportClusterStats">true</Arg>
      <Arg name="exportClusters">true</Arg>
      <Arg name="calcualteOverallStats">true</Arg>
      <Arg name="exportMemberId">UNIPROTKB</Arg>
      <Arg name="graphId">my_graph</Arg>
    </Transformer>
    <Transformer name="analysis_dilsr">
      <Arg name="mclDir">D:\mcl\src\shmcl</Arg>
      <Arg name="clustreingAtts">SEQ</Arg>
      <Arg name="ontoCCs">BioProc</Arg>
      <Arg name="entCC">Protein</Arg>
      <Arg name="percentMin">100</Arg>
      <Arg name="percentStep">0</Arg>
      <Arg name="inflationMin">2.8</Arg>
      <Arg name="inflationMax">2.8</Arg>
      <Arg name="inflationIncr">0</Arg>
      <Arg name="threads">1</Arg>
      <Arg name="indexDir">D:\projects\DILS-remix\index backup\dilsr_index</Arg>
      <Arg name="annotateNetwork">true</Arg>
      <Arg name="exportClusterStats">true</Arg>
      <Arg name="exportClusters">true</Arg>
      <Arg name="calcualteOverallStats">true</Arg>
      <Arg name="exportMemberId">UNIPROTKB</Arg>
      <Arg name="graphId">my_graph</Arg>
    </Transformer>
    <Transformer name="analysis_dilsr">
      <Arg name="mclDir">D:\mcl\src\shmcl</Arg>
      <Arg name="clustreingAtts">COE,SEQ,PPI,LIT</Arg>
      <Arg name="ontoCCs">BioProc</Arg>
      <Arg name="entCC">Protein</Arg>
      <Arg name="percentMin">100</Arg>
      <Arg name="percentStep">0</Arg>
      <Arg name="inflationMin">2.8</Arg>
      <Arg name="inflationMax">2.8</Arg>
      <Arg name="inflationIncr">0</Arg>
      <Arg name="threads">1</Arg>
      <Arg name="indexDir">D:\projects\DILS-remix\index backup\dilsr_index</Arg>
      <Arg name="annotateNetwork">true</Arg>
      <Arg name="exportClusterStats">true</Arg>
      <Arg name="exportClusters">true</Arg>
      <Arg name="calcualteOverallStats">true</Arg>
      <Arg name="exportMemberId">UNIPROTKB</Arg>
      <Arg name="graphId">my_graph</Arg>
    </Transformer>
    <Export name="oxl">
      <Arg name="pretty">true</Arg>
      <Arg name="ExportIsolatedConcepts">true</Arg>
      <Arg name="GZip">true</Arg>
      <Arg name="ExportFile">BMC_set_after.xml.gz</Arg>
      <Arg name="graphId">my_graph</Arg>
    </Export>
  </Workflow>
</Ondex>
